# Supplementary material for: N,N′-Dibenzyl-N,N′-dimethyl-N′′-(4-nitro­benzo­yl)phospho­ric triamide
Source: Acta Crystallogr Sect E Struct Rep Online. 2011 Apr 7;67(Pt 5):o1031. doi: 10.1107/S1600536811011275 (PMC3089276; doi:10.1107/S1600536811011275)
Supplement: Supplementary file 1 [file e-67-o1031-sup1.cif]

##############################################################################
#                                                                            #
# This CIF contains the data in a paper accepted for publication in          #
# Acta Crystallographica Section E. It conforms to the requirements of       #
# Notes for Authors for Acta Crystallographica Section E, and has been       #
# peer reviewed under the auspices of the IUCr Commission on Journals.       #
#                                                                            #
# Full details of the Crystallographic Information File format               #
# are given in the paper "The Crystallographic Information File (CIF):       #
# a New Standard Archive File for Crystallography" by S. R. Hall, F. H.      #
# Allen and I. D. Brown [Acta Cryst. (1991), A47, 655-685].                  #
#                                                                            #
# The current version of the core CIF dictionary is obtainable from          #
# ftp://ftp.iucr.org/pub/cif_core.dic.                                       #
#                                                                            #
# Software is freely available for graphical display of the structure(s)     #
# in this CIF. For information consult the CIF software page                 #
# http://www.iucr.org/resources/cif/software.                                #
#                                                                            #
# This file may be used for bona fide research purposes within the           #
# scientific community so long as proper attribution is given to the journal # 
# article from which it was obtained.                                        #
#                                                                            #
##############################################################################
data_global
_audit_creation_method     'from SHELXL97 CIF and IUCr SHELXL97-template'
_journal_date_recd_electronic     2011-03-22
_journal_date_accepted     2011-03-26
_journal_name_full     'Acta Crystallographica, Section E'
_journal_year     2011
_journal_volume     67
_journal_issue      5
_journal_page_first     o1031
_journal_page_last     o1031
_journal_paper_category     QO
_journal_coeditor_code     NG5139
_publ_contact_author_name     'Santiago Gar\'ia-Granda'
_publ_contact_author_address
;
Departamento de Qu\'imica F\'isica y Anal\'itica
Facultad de Qu\'imica
Universidad de Oviedo - CINN
C/ Juli\'an Claver\'ia, 8
33006 Oviedo
(Asturias) Spain
;
_publ_contact_author_email     'sgg@uniovi.es'
_publ_contact_author_fax     '+34 985 103125'
_publ_contact_author_phone     '+34 985 103477'
_publ_section_title
;\
<i>N</i>,<i>N</i>'-Dibenzyl-<i>N</i>,<i>N</i>'-dimethyl-<i>N</i>''-(4-\
nitrobenzoyl)phosphoric triamide
;
loop_
    _publ_author_name
    _publ_author_address
    'Pourayoubi, Mehrdad'
;
Department of Chemistry, Ferdowsi University of Mashhad, Mashhad, 91779, Iran
;
    'Rostami Chaijan, Mahnaz'
;
Department of Chemistry, Ferdowsi University of Mashhad, Mashhad, 91779, Iran
;
    'Torre-Fern\'andez, Laura'
;
Departamento de Qu\'imica F\'isica y Anal\'itica, Facultad de Qu\'imica,
Universidad de Oviedo - CINN C/ Juli\'an Claver\'ia, 8,
33006 Oviedo (Asturias) Spain
;
    'Garc\'ia-Granda, Santiago'
;
Departamento de Qu\'imica F\'isica y Anal\'itica, Facultad de Qu\'imica,
Universidad de Oviedo - CINN C/ Juli\'an Claver\'ia, 8,
33006 Oviedo (Asturias) Spain
;
data_I
_chemical_name_systematic
;
<i>N</i>,<i>N</i>'-Dibenzyl-<i>N</i>,<i>N'</i>-dimethyl-<i>N</i>''-
(4-nitrobenzoyl)phosphoric triamide
;
_chemical_name_common     ?
_chemical_formula_moiety     'C23 H25 N4 O4 P'
_chemical_formula_sum     'C23 H25 N4 O4 P'
_chemical_formula_iupac     'C23 H25 N4 O4 P'
_chemical_formula_weight     452.44
_chemical_melting_point     ?
_symmetry_cell_setting     triclinic
_symmetry_space_group_name_H-M     'P -1'
_symmetry_space_group_name_Hall     '-P 1'
loop_
    _symmetry_equiv_pos_as_xyz
    'x, y, z'
    '-x, -y, -z'
_cell_length_a     8.3526(5)
_cell_length_b     11.8150(5)
_cell_length_c     12.2668(4)
_cell_angle_alpha     77.184(3)
_cell_angle_beta     81.289(4)
_cell_angle_gamma     71.928(4)
_cell_volume     1117.70(9)
_cell_formula_units_Z     2
_cell_measurement_reflns_used     5608
_cell_measurement_theta_min     3.7071
_cell_measurement_theta_max     70.4732
_cell_measurement_temperature     296.9(2)
_exptl_crystal_description     'Prismatic'
_exptl_crystal_colour     'Colorless'
_exptl_crystal_size_max     0.24
_exptl_crystal_size_mid     0.14
_exptl_crystal_size_min     0.05
_exptl_crystal_density_diffrn     1.344
_exptl_crystal_density_meas     ?
_exptl_crystal_density_method     'not measured'
_exptl_crystal_F_000     476
_exptl_absorpt_coefficient_mu     1.409
_exptl_absorpt_correction_type     multi-scan
_exptl_absorpt_process_details     '(CrysAlisPro; Oxford Diffraction, 2010)'
_exptl_absorpt_correction_T_min     0.94137
_exptl_absorpt_correction_T_max     1.00000
_exptl_special_details
;
;
_diffrn_ambient_temperature     296.9(2)
_diffrn_radiation_type     CuK\a
_diffrn_radiation_wavelength     1.54180
_diffrn_radiation_source     'Enhance (Cu) X-ray Source'
_diffrn_radiation_monochromator     graphite
_diffrn_measurement_device_type     'Oxford Diffraction Xcalibur Ruby Gemini'
_diffrn_measurement_method     '\w scans'
_diffrn_detector_area_resol_mean     10.2673
_diffrn_reflns_number     8669
_diffrn_reflns_av_R_equivalents     0.0250
_diffrn_reflns_av_sigmaI/netI     0.0274
_diffrn_reflns_theta_min     3.71
_diffrn_reflns_theta_max     70.60
_diffrn_reflns_theta_full     67.00
_diffrn_measured_fraction_theta_max     0.982
_diffrn_measured_fraction_theta_full     0.997
_diffrn_reflns_limit_h_min     -10
_diffrn_reflns_limit_h_max     10
_diffrn_reflns_limit_k_min     -12
_diffrn_reflns_limit_k_max     14
_diffrn_reflns_limit_l_min     -14
_diffrn_reflns_limit_l_max     14
_diffrn_standards_number     ?
_diffrn_standards_interval_count     ?
_diffrn_standards_interval_time     ?
_diffrn_standards_decay_%     ?
_refine_special_details
;
Refinement of <i>F</i>^2^ against ALL reflections. The weighted <i>R</i>-factor
<i>wR</i> and goodness of fit <i>S</i> are based on <i>F</i>^2^, conventional
<i>R</i>-factors <i>R</i> are based on <i>F</i>, with <i>F</i> set to zero for
negative <i>F</i>^2^. The threshold expression of <i>F</i>^2^ >
\s(<i>F</i>^2^) is used only for calculating <i>R</i>-factors(gt) <i>etc</i>.
and is not relevant to the choice of reflections for refinement.
<i>R</i>-factors based on <i>F</i>^2^ are statistically about twice as large
as those based on <i>F</i>, and <i>R</i>- factors based on ALL data will be
even larger.
;
_reflns_number_total     4203
_reflns_number_gt     3779
_reflns_threshold_expression     >2sigma(I)
_refine_ls_structure_factor_coef     Fsqd
_refine_ls_matrix_type     full
_refine_ls_R_factor_all     0.0385
_refine_ls_R_factor_gt     0.0346
_refine_ls_wR_factor_gt     0.0894
_refine_ls_wR_factor_ref     0.0931
_refine_ls_goodness_of_fit_ref     1.054
_refine_ls_restrained_S_all     1.054
_refine_ls_number_reflns     4203
_refine_ls_number_parameters     390
_refine_ls_number_restraints     0
_refine_ls_hydrogen_treatment     refall
_refine_ls_weighting_scheme     calc
_refine_ls_weighting_details
         'calc w=1/[\s^2^(Fo^2^)+(0.0490P)^2^+0.1381P] where P=(Fo^2^+2Fc^2^)/3'
_atom_sites_solution_hydrogens     geom
_atom_sites_solution_primary     direct
_atom_sites_solution_secondary     difmap
_refine_ls_shift/su_max     0.001
_refine_ls_shift/su_mean     0.000
_refine_diff_density_max     0.213
_refine_diff_density_min     -0.263
_refine_ls_extinction_method     SHELXL
_refine_ls_extinction_coef     0.0073(5)
_refine_ls_extinction_expression
                                  'Fc^*^=kFc[1+0.001xFc^2^\l^3^/sin(2\q)]^-1/4^'
loop_
    _atom_type_symbol
    _atom_type_description
    _atom_type_scat_dispersion_real
    _atom_type_scat_dispersion_imag
    _atom_type_scat_source
    'C' 'C' 0.0181 0.0091
                         'International Tables Vol C Tables 4.2.6.8 and 6.1.1.4'
    'H' 'H' 0.0000 0.0000
                         'International Tables Vol C Tables 4.2.6.8 and 6.1.1.4'
    'N' 'N' 0.0311 0.0180
                         'International Tables Vol C Tables 4.2.6.8 and 6.1.1.4'
    'O' 'O' 0.0492 0.0322
                         'International Tables Vol C Tables 4.2.6.8 and 6.1.1.4'
    'P' 'P' 0.2955 0.4335
                         'International Tables Vol C Tables 4.2.6.8 and 6.1.1.4'
_computing_data_collection     'CrysAlisPro (Oxford Diffraction, 2010)'
_computing_cell_refinement     'CrysAlisPro (Oxford Diffraction, 2010)'
_computing_data_reduction     'CrysAlisPro (Oxford Diffraction, 2010)'
_computing_structure_solution     'SIR2004 (Burla <i>et al.</i>, 2005)'
_computing_structure_refinement     'SHELXL97 (Sheldrick, 2008)'
_computing_molecular_graphics     'Mercury (Macrae <i>et al.</i>, 2008'
_computing_publication_material     'WinGX (Farrugia, 1999)'
loop_
    _atom_site_type_symbol
    _atom_site_label
    _atom_site_fract_x
    _atom_site_fract_y
    _atom_site_fract_z
    _atom_site_U_iso_or_equiv
    _atom_site_adp_type
    _atom_site_calc_flag
    _atom_site_refinement_flags
    _atom_site_occupancy
    _atom_site_symmetry_multiplicity
    _atom_site_disorder_assembly
    _atom_site_disorder_group
    P P1 0.37947(4) 0.43216(3) 0.68154(3) 0.03514(12) Uani d . 1 1 . .
    O O2 0.39241(13) 0.55008(8) 0.61457(8) 0.0441(2) Uani d . 1 1 . .
    O O3 0.40102(16) 0.16957(10) 0.70306(10) 0.0570(3) Uani d . 1 1 . .
    O O4 1.0449(2) -0.09851(14) 0.30155(13) 0.0866(5) Uani d . 1 1 . .
    O O5 0.9874(2) -0.24087(12) 0.42737(14) 0.0867(5) Uani d . 1 1 . .
    N N6 0.18214(15) 0.43519(10) 0.71762(10) 0.0422(3) Uani d . 1 1 . .
    N N7 0.46802(15) 0.38121(10) 0.80040(10) 0.0415(3) Uani d . 1 1 . .
    N N8 0.48310(16) 0.32916(10) 0.59984(10) 0.0404(3) Uani d . 1 1 . .
    N N9 0.9666(2) -0.13399(13) 0.38622(13) 0.0594(4) Uani d . 1 1 . .
    C C10 -0.08796(18) 0.59948(13) 0.70707(13) 0.0455(3) Uani d . 1 1 . .
    C C11 -0.2562(2) 0.61378(15) 0.69736(16) 0.0559(4) Uani d . 1 1 . .
    C C12 -0.3838(2) 0.69259(18) 0.7548(2) 0.0693(6) Uani d . 1 1 . .
    C C13 -0.3441(3) 0.75656(19) 0.82172(19) 0.0718(6) Uani d . 1 1 . .
    C C14 -0.1776(3) 0.7439(2) 0.8315(2) 0.0717(5) Uani d . 1 1 . .
    C C15 -0.0499(2) 0.66649(16) 0.77376(17) 0.0587(4) Uani d . 1 1 . .
    C C16 0.0512(2) 0.51473(15) 0.64516(14) 0.0494(4) Uani d . 1 1 . .
    C C17 0.1226(2) 0.34870(15) 0.80655(16) 0.0537(4) Uani d . 1 1 . .
    C C18 0.3946(3) 0.44794(17) 0.89219(14) 0.0563(4) Uani d . 1 1 . .
    C C19 0.6514(2) 0.32321(15) 0.80428(14) 0.0484(3) Uani d . 1 1 . .
    C C20 0.69385(18) 0.22357(14) 0.90560(12) 0.0451(3) Uani d . 1 1 . .
    C C21 0.7774(2) 0.2365(2) 0.98905(15) 0.0615(4) Uani d . 1 1 . .
    C C22 0.8215(3) 0.1426(3) 1.08008(17) 0.0796(6) Uani d . 1 1 . .
    C C23 0.7830(3) 0.0367(2) 1.08917(18) 0.0742(6) Uani d . 1 1 . .
    C C24 0.7001(3) 0.02349(18) 1.00715(18) 0.0697(5) Uani d . 1 1 . .
    C C25 0.6558(3) 0.11582(16) 0.91598(16) 0.0592(4) Uani d . 1 1 . .
    C C26 0.48804(18) 0.20940(12) 0.62439(11) 0.0402(3) Uani d . 1 1 . .
    C C27 0.61200(18) 0.12548(12) 0.55456(11) 0.0392(3) Uani d . 1 1 . .
    C C28 0.7086(2) 0.16247(13) 0.45913(12) 0.0478(4) Uani d . 1 1 . .
    C C29 0.8241(2) 0.07733(14) 0.40268(13) 0.0526(4) Uani d . 1 1 . .
    C C30 0.8402(2) -0.04361(13) 0.44417(13) 0.0461(3) Uani d . 1 1 . .
    C C31 0.7468(2) -0.08292(14) 0.53841(15) 0.0543(4) Uani d . 1 1 . .
    C C32 0.6313(2) 0.00252(14) 0.59370(15) 0.0515(4) Uani d . 1 1 . .
    H H11 -0.278(3) 0.569(2) 0.6490(18) 0.069(6) Uiso d . 1 1 . .
    H H12 -0.499(4) 0.701(2) 0.745(2) 0.092(7) Uiso d . 1 1 . .
    H H13 -0.432(3) 0.809(2) 0.860(2) 0.087(7) Uiso d . 1 1 . .
    H H14 -0.154(3) 0.786(2) 0.882(2) 0.093(8) Uiso d . 1 1 . .
    H H15 0.067(3) 0.6575(19) 0.7821(18) 0.070(6) Uiso d . 1 1 . .
    H H16A 0.104(2) 0.5613(17) 0.5845(17) 0.054(5) Uiso d . 1 1 . .
    H H16B 0.001(3) 0.4617(19) 0.6165(17) 0.061(5) Uiso d . 1 1 . .
    H H17A 0.041(3) 0.3951(19) 0.8615(18) 0.067(6) Uiso d . 1 1 . .
    H H17B 0.218(3) 0.292(2) 0.843(2) 0.076(6) Uiso d . 1 1 . .
    H H17C 0.070(3) 0.303(2) 0.7758(19) 0.076(6) Uiso d . 1 1 . .
    H H18A 0.276(3) 0.490(2) 0.885(2) 0.084(7) Uiso d . 1 1 . .
    H H18B 0.444(3) 0.512(3) 0.892(2) 0.096(8) Uiso d . 1 1 . .
    H H18C 0.407(3) 0.394(2) 0.964(2) 0.088(7) Uiso d . 1 1 . .
    H H19A 0.702(3) 0.3836(19) 0.8089(17) 0.061(5) Uiso d . 1 1 . .
    H H19B 0.693(2) 0.2926(17) 0.7372(17) 0.057(5) Uiso d . 1 1 . .
    H H21 0.803(3) 0.312(2) 0.9826(19) 0.074(6) Uiso d . 1 1 . .
    H H22 0.878(4) 0.154(3) 1.137(3) 0.117(10) Uiso d . 1 1 . .
    H H23 0.810(3) -0.029(3) 1.148(2) 0.096(8) Uiso d . 1 1 . .
    H H24 0.672(3) -0.051(2) 1.009(2) 0.078(6) Uiso d . 1 1 . .
    H H25 0.600(3) 0.1054(19) 0.8612(19) 0.069(6) Uiso d . 1 1 . .
    H H28 0.698(2) 0.2437(19) 0.4309(17) 0.061(5) Uiso d . 1 1 . .
    H H29 0.894(3) 0.101(2) 0.3376(19) 0.070(6) Uiso d . 1 1 . .
    H H31 0.766(3) -0.165(2) 0.5660(18) 0.069(6) Uiso d . 1 1 . .
    H H32 0.565(3) -0.0228(19) 0.6597(18) 0.066(6) Uiso d . 1 1 . .
    H H8 0.533(2) 0.3600(17) 0.5403(17) 0.049(5) Uiso d . 1 1 . .
loop_
    _atom_site_aniso_label
    _atom_site_aniso_U_11
    _atom_site_aniso_U_22
    _atom_site_aniso_U_33
    _atom_site_aniso_U_12
    _atom_site_aniso_U_13
    _atom_site_aniso_U_23
    P1 0.0438(2) 0.02572(18) 0.03071(18) -0.00681(13) 0.00261(13) -0.00327(12)
    O2 0.0586(6) 0.0298(5) 0.0380(5) -0.0110(4) 0.0061(4) -0.0035(4)
    O3 0.0742(7) 0.0362(5) 0.0535(6) -0.0178(5) 0.0162(5) -0.0060(5)
    O4 0.0973(11) 0.0691(9) 0.0630(9) 0.0154(8) 0.0114(8) -0.0189(7)
    O5 0.1171(13) 0.0377(7) 0.0854(10) 0.0103(7) -0.0052(9) -0.0200(7)
    N6 0.0434(6) 0.0352(6) 0.0402(6) -0.0065(5) 0.0002(5) -0.0006(5)
    N7 0.0460(6) 0.0371(6) 0.0354(6) -0.0048(5) -0.0009(5) -0.0064(5)
    N8 0.0530(7) 0.0292(5) 0.0337(6) -0.0098(5) 0.0060(5) -0.0044(4)
    N9 0.0701(9) 0.0463(8) 0.0522(8) 0.0072(6) -0.0137(7) -0.0185(6)
    C10 0.0418(7) 0.0386(7) 0.0505(8) -0.0079(6) -0.0075(6) 0.0004(6)
    C11 0.0500(9) 0.0452(8) 0.0674(10) -0.0159(7) -0.0141(8) 0.0087(8)
    C12 0.0398(9) 0.0600(11) 0.0866(14) -0.0080(8) -0.0010(8) 0.0178(10)
    C13 0.0578(11) 0.0591(11) 0.0732(12) 0.0025(9) 0.0135(9) -0.0011(10)
    C14 0.0686(12) 0.0629(11) 0.0768(13) -0.0026(9) -0.0034(10) -0.0243(10)
    C15 0.0469(9) 0.0555(10) 0.0723(11) -0.0054(7) -0.0089(8) -0.0198(8)
    C16 0.0514(8) 0.0469(8) 0.0468(8) -0.0072(7) -0.0101(7) -0.0086(7)
    C17 0.0516(9) 0.0425(8) 0.0578(10) -0.0134(7) 0.0105(8) -0.0012(7)
    C18 0.0698(11) 0.0528(10) 0.0400(8) -0.0051(8) -0.0041(7) -0.0146(7)
    C19 0.0449(8) 0.0500(9) 0.0451(8) -0.0141(7) -0.0012(6) 0.0005(7)
    C20 0.0377(7) 0.0486(8) 0.0418(7) -0.0068(6) -0.0007(5) -0.0036(6)
    C21 0.0593(10) 0.0786(13) 0.0509(9) -0.0310(9) -0.0070(7) -0.0029(8)
    C22 0.0693(12) 0.1179(19) 0.0511(10) -0.0358(12) -0.0214(9) 0.0091(11)
    C23 0.0635(11) 0.0782(14) 0.0599(11) -0.0073(10) -0.0144(9) 0.0174(10)
    C24 0.0835(14) 0.0454(10) 0.0674(12) -0.0087(9) -0.0101(10) 0.0039(8)
    C25 0.0723(11) 0.0496(9) 0.0524(9) -0.0128(8) -0.0143(8) -0.0037(7)
    C26 0.0502(8) 0.0306(6) 0.0365(7) -0.0097(6) -0.0020(6) -0.0034(5)
    C27 0.0493(7) 0.0294(6) 0.0370(7) -0.0073(5) -0.0076(6) -0.0056(5)
    C28 0.0675(10) 0.0283(7) 0.0388(7) -0.0052(6) -0.0007(7) -0.0035(6)
    C29 0.0698(10) 0.0393(8) 0.0377(7) -0.0044(7) 0.0022(7) -0.0058(6)
    C30 0.0548(8) 0.0353(7) 0.0434(8) 0.0017(6) -0.0126(6) -0.0128(6)
    C31 0.0673(10) 0.0279(7) 0.0617(10) -0.0059(7) -0.0064(8) -0.0069(7)
    C32 0.0605(9) 0.0320(7) 0.0558(9) -0.0105(6) 0.0018(7) -0.0042(6)
_geom_special_details
;
All e.s.d.'s (except the e.s.d. in the dihedral angle between two l.s. planes)
are estimated using the full covariance matrix. The cell e.s.d.'s are taken
into account individually in the estimation of e.s.d.'s in distances, angles
and torsion angles; correlations between e.s.d.'s in cell parameters are only
used when they are defined by crystal symmetry. An approximate (isotropic)
treatment of cell e.s.d.'s is used for estimating e.s.d.'s involving l.s.
planes.
;
loop_
    _geom_bond_atom_site_label_1
    _geom_bond_atom_site_label_2
    _geom_bond_site_symmetry_2
    _geom_bond_distance
    _geom_bond_publ_flag
    P1 O2 . 1.4787(10) ?
    P1 N6 . 1.6319(13) ?
    P1 N7 . 1.6420(12) ?
    P1 N8 . 1.6910(11) ?
    O3 C26 . 1.2163(18) ?
    O4 N9 . 1.206(2) ?
    O5 N9 . 1.219(2) ?
    N6 C17 . 1.462(2) ?
    N6 C16 . 1.4684(19) ?
    N7 C18 . 1.4663(19) ?
    N7 C19 . 1.474(2) ?
    N8 C26 . 1.3686(18) ?
    N8 H8 . 0.85(2) ?
    N9 C30 . 1.4729(19) ?
    C10 C11 . 1.383(2) ?
    C10 C15 . 1.385(2) ?
    C10 C16 . 1.509(2) ?
    C11 C12 . 1.395(3) ?
    C11 H11 . 0.95(2) ?
    C12 C13 . 1.367(3) ?
    C12 H12 . 0.96(3) ?
    C13 C14 . 1.373(3) ?
    C13 H13 . 0.94(3) ?
    C14 C15 . 1.389(3) ?
    C14 H14 . 0.96(3) ?
    C15 H15 . 0.97(2) ?
    C16 H16A . 0.96(2) ?
    C16 H16B . 1.00(2) ?
    C17 H17A . 1.01(2) ?
    C17 H17B . 0.96(2) ?
    C17 H17C . 0.95(2) ?
    C18 H18A . 0.97(3) ?
    C18 H18B . 0.96(3) ?
    C18 H18C . 0.97(3) ?
    C19 C20 . 1.510(2) ?
    C19 H19A . 0.95(2) ?
    C19 H19B . 0.95(2) ?
    C20 C25 . 1.380(3) ?
    C20 C21 . 1.382(2) ?
    C21 C22 . 1.391(3) ?
    C21 H21 . 0.96(2) ?
    C22 C23 . 1.364(4) ?
    C22 H22 . 0.96(3) ?
    C23 C24 . 1.365(3) ?
    C23 H23 . 0.93(3) ?
    C24 C25 . 1.383(3) ?
    C24 H24 . 0.97(2) ?
    C25 H25 . 0.92(2) ?
    C26 C27 . 1.5035(19) ?
    C27 C28 . 1.385(2) ?
    C27 C32 . 1.391(2) ?
    C28 C29 . 1.388(2) ?
    C28 H28 . 0.93(2) ?
    C29 C30 . 1.377(2) ?
    C29 H29 . 0.96(2) ?
    C30 C31 . 1.369(2) ?
    C31 C32 . 1.383(2) ?
    C31 H31 . 0.92(2) ?
    C32 H32 . 0.96(2) ?
loop_
    _geom_angle_atom_site_label_1
    _geom_angle_atom_site_label_2
    _geom_angle_atom_site_label_3
    _geom_angle_site_symmetry_1
    _geom_angle_site_symmetry_3
    _geom_angle
    _geom_angle_publ_flag
    O2 P1 N6 . . 110.89(6) ?
    O2 P1 N7 . . 118.67(6) ?
    N6 P1 N7 . . 103.85(6) ?
    O2 P1 N8 . . 105.24(6) ?
    N6 P1 N8 . . 113.52(6) ?
    N7 P1 N8 . . 104.82(6) ?
    C17 N6 C16 . . 113.89(13) ?
    C17 N6 P1 . . 125.48(11) ?
    C16 N6 P1 . . 119.62(10) ?
    C18 N7 C19 . . 112.51(13) ?
    C18 N7 P1 . . 117.29(10) ?
    C19 N7 P1 . . 122.11(10) ?
    C26 N8 P1 . . 124.98(10) ?
    C26 N8 H8 . . 122.7(12) ?
    P1 N8 H8 . . 112.4(12) ?
    O4 N9 O5 . . 123.56(15) ?
    O4 N9 C30 . . 118.42(14) ?
    O5 N9 C30 . . 118.01(16) ?
    C11 C10 C15 . . 118.31(16) ?
    C11 C10 C16 . . 121.02(15) ?
    C15 C10 C16 . . 120.65(14) ?
    C10 C11 C12 . . 120.54(18) ?
    C10 C11 H11 . . 116.3(13) ?
    C12 C11 H11 . . 123.1(13) ?
    C13 C12 C11 . . 120.40(18) ?
    C13 C12 H12 . . 121.6(16) ?
    C11 C12 H12 . . 118.0(16) ?
    C12 C13 C14 . . 119.66(19) ?
    C12 C13 H13 . . 119.4(15) ?
    C14 C13 H13 . . 120.9(16) ?
    C13 C14 C15 . . 120.3(2) ?
    C13 C14 H14 . . 117.8(16) ?
    C15 C14 H14 . . 121.8(17) ?
    C10 C15 C14 . . 120.80(18) ?
    C10 C15 H15 . . 119.7(13) ?
    C14 C15 H15 . . 119.5(13) ?
    N6 C16 C10 . . 112.55(12) ?
    N6 C16 H16A . . 108.2(11) ?
    C10 C16 H16A . . 109.3(11) ?
    N6 C16 H16B . . 107.3(12) ?
    C10 C16 H16B . . 108.7(12) ?
    H16A C16 H16B . . 110.8(16) ?
    N6 C17 H17A . . 108.4(12) ?
    N6 C17 H17B . . 109.0(14) ?
    H17A C17 H17B . . 110.9(18) ?
    N6 C17 H17C . . 110.5(14) ?
    H17A C17 H17C . . 110.8(18) ?
    H17B C17 H17C . . 107(2) ?
    N7 C18 H18A . . 110.9(15) ?
    N7 C18 H18B . . 113.1(17) ?
    H18A C18 H18B . . 104(2) ?
    N7 C18 H18C . . 110.9(15) ?
    H18A C18 H18C . . 110(2) ?
    H18B C18 H18C . . 108(2) ?
    N7 C19 C20 . . 112.83(12) ?
    N7 C19 H19A . . 107.8(12) ?
    C20 C19 H19A . . 107.4(12) ?
    N7 C19 H19B . . 108.0(11) ?
    C20 C19 H19B . . 110.6(12) ?
    H19A C19 H19B . . 110.2(17) ?
    C25 C20 C21 . . 118.07(16) ?
    C25 C20 C19 . . 121.29(15) ?
    C21 C20 C19 . . 120.60(16) ?
    C20 C21 C22 . . 120.3(2) ?
    C20 C21 H21 . . 118.3(14) ?
    C22 C21 H21 . . 121.4(14) ?
    C23 C22 C21 . . 121.0(2) ?
    C23 C22 H22 . . 120.3(19) ?
    C21 C22 H22 . . 118.7(19) ?
    C22 C23 C24 . . 119.00(19) ?
    C22 C23 H23 . . 124.1(17) ?
    C24 C23 H23 . . 116.9(17) ?
    C23 C24 C25 . . 120.7(2) ?
    C23 C24 H24 . . 121.8(14) ?
    C25 C24 H24 . . 117.5(14) ?
    C20 C25 C24 . . 120.95(19) ?
    C20 C25 H25 . . 119.4(13) ?
    C24 C25 H25 . . 119.6(14) ?
    O3 C26 N8 . . 121.84(13) ?
    O3 C26 C27 . . 120.11(12) ?
    N8 C26 C27 . . 117.97(12) ?
    C28 C27 C32 . . 119.72(13) ?
    C28 C27 C26 . . 124.63(12) ?
    C32 C27 C26 . . 115.62(13) ?
    C27 C28 C29 . . 120.19(14) ?
    C27 C28 H28 . . 121.6(12) ?
    C29 C28 H28 . . 118.2(12) ?
    C30 C29 C28 . . 118.48(15) ?
    C30 C29 H29 . . 120.0(13) ?
    C28 C29 H29 . . 121.5(13) ?
    C31 C30 C29 . . 122.66(14) ?
    C31 C30 N9 . . 118.90(14) ?
    C29 C30 N9 . . 118.42(15) ?
    C30 C31 C32 . . 118.49(14) ?
    C30 C31 H31 . . 120.1(13) ?
    C32 C31 H31 . . 121.3(14) ?
    C31 C32 C27 . . 120.47(16) ?
    C31 C32 H32 . . 120.0(13) ?
    C27 C32 H32 . . 119.6(13) ?
loop_
    _geom_torsion_atom_site_label_1
    _geom_torsion_atom_site_label_2
    _geom_torsion_atom_site_label_3
    _geom_torsion_atom_site_label_4
    _geom_torsion_site_symmetry_1
    _geom_torsion_site_symmetry_2
    _geom_torsion_site_symmetry_3
    _geom_torsion_site_symmetry_4
    _geom_torsion
    _geom_torsion_publ_flag
    O2 P1 N6 C17 . . . . -162.93(13) ?
    N7 P1 N6 C17 . . . . -34.39(15) ?
    N8 P1 N6 C17 . . . . 78.85(14) ?
    O2 P1 N6 C16 . . . . 29.27(13) ?
    N7 P1 N6 C16 . . . . 157.80(11) ?
    N8 P1 N6 C16 . . . . -88.96(12) ?
    O2 P1 N7 C18 . . . . 67.60(14) ?
    N6 P1 N7 C18 . . . . -56.00(14) ?
    N8 P1 N7 C18 . . . . -175.36(13) ?
    O2 P1 N7 C19 . . . . -78.73(13) ?
    N6 P1 N7 C19 . . . . 157.67(12) ?
    N8 P1 N7 C19 . . . . 38.30(13) ?
    O2 P1 N8 C26 . . . . -173.12(12) ?
    N6 P1 N8 C26 . . . . -51.67(14) ?
    N7 P1 N8 C26 . . . . 60.98(14) ?
    C15 C10 C11 C12 . . . . -0.9(2) ?
    C16 C10 C11 C12 . . . . -179.86(15) ?
    C10 C11 C12 C13 . . . . -0.2(3) ?
    C11 C12 C13 C14 . . . . 0.6(3) ?
    C12 C13 C14 C15 . . . . -0.1(3) ?
    C11 C10 C15 C14 . . . . 1.5(3) ?
    C16 C10 C15 C14 . . . . -179.55(18) ?
    C13 C14 C15 C10 . . . . -1.0(3) ?
    C17 N6 C16 C10 . . . . 65.91(18) ?
    P1 N6 C16 C10 . . . . -124.93(13) ?
    C11 C10 C16 N6 . . . . -132.44(15) ?
    C15 C10 C16 N6 . . . . 48.6(2) ?
    C18 N7 C19 C20 . . . . 66.18(18) ?
    P1 N7 C19 C20 . . . . -146.04(12) ?
    N7 C19 C20 C25 . . . . 69.5(2) ?
    N7 C19 C20 C21 . . . . -112.67(17) ?
    C25 C20 C21 C22 . . . . 0.2(3) ?
    C19 C20 C21 C22 . . . . -177.67(17) ?
    C20 C21 C22 C23 . . . . -0.2(3) ?
    C21 C22 C23 C24 . . . . 0.1(3) ?
    C22 C23 C24 C25 . . . . 0.1(3) ?
    C21 C20 C25 C24 . . . . -0.1(3) ?
    C19 C20 C25 C24 . . . . 177.82(17) ?
    C23 C24 C25 C20 . . . . -0.1(3) ?
    P1 N8 C26 O3 . . . . 8.3(2) ?
    P1 N8 C26 C27 . . . . -168.53(10) ?
    O3 C26 C27 C28 . . . . 175.52(15) ?
    N8 C26 C27 C28 . . . . -7.6(2) ?
    O3 C26 C27 C32 . . . . -6.7(2) ?
    N8 C26 C27 C32 . . . . 170.15(14) ?
    C32 C27 C28 C29 . . . . 0.0(2) ?
    C26 C27 C28 C29 . . . . 177.69(15) ?
    C27 C28 C29 C30 . . . . -0.3(3) ?
    C28 C29 C30 C31 . . . . 0.2(3) ?
    C28 C29 C30 N9 . . . . -178.13(15) ?
    O4 N9 C30 C31 . . . . 177.97(17) ?
    O5 N9 C30 C31 . . . . -2.8(2) ?
    O4 N9 C30 C29 . . . . -3.7(2) ?
    O5 N9 C30 C29 . . . . 175.58(17) ?
    C29 C30 C31 C32 . . . . 0.2(3) ?
    N9 C30 C31 C32 . . . . 178.54(15) ?
    C30 C31 C32 C27 . . . . -0.5(3) ?
    C28 C27 C32 C31 . . . . 0.4(2) ?
    C26 C27 C32 C31 . . . . -177.47(15) ?
loop_
    _geom_hbond_atom_site_label_D
    _geom_hbond_atom_site_label_H
    _geom_hbond_atom_site_label_A
    _geom_hbond_site_symmetry_A
    _geom_hbond_distance_DH
    _geom_hbond_distance_HA
    _geom_hbond_distance_DA
    _geom_hbond_angle_DHA
    N8 H8 O2 2_666 0.85(2) 2.07(2) 2.909(2) 169(2)
