# Supplementary material for: N,N′-Dibenzyl-N,N′-dimethyl-N′′-(4-nitro­benzo­yl)phospho­ric triamide
Source: Acta Crystallogr Sect E Struct Rep Online. 2011 Apr 7;67(Pt 5):o1031. doi: 10.1107/S1600536811011275 (PMC3089276; doi:10.1107/S1600536811011275)
Supplement: Supplementary file 2 [file e-67-o1031-Isup2.hkl]

# 
# h,k,l, Fc-squared, Fo-squared, sigma(Fo-squared) and status flag 
# 
data_I
_shelx_title ' MR1 in P-1' 
_shelx_refln_list_code          4 
_shelx_F_calc_maximum      141.63 
_exptl_crystal_F_000       476.00 
_reflns_d_resolution_high  0.8173 
 
loop_ 
 _symmetry_equiv_pos_as_xyz 
 'x, y, z' 
 '-x, -y, -z' 
 
_cell_length_a     8.3526 
_cell_length_b    11.8150 
_cell_length_c    12.2668 
_cell_angle_alpha  77.184 
_cell_angle_beta   81.289 
_cell_angle_gamma  71.928 
 
_shelx_F_squared_multiplier     1.000 
 
loop_ 
 _refln_index_h 
 _refln_index_k 
 _refln_index_l 
 _refln_F_squared_calc 
 _refln_F_squared_meas 
 _refln_F_squared_sigma 
 _refln_observed_status 
   1   0   0     1194.36     1159.16      7.42 o 
   2   0   0        0.23       -0.05      0.54 o 
   3   0   0      962.91      926.76     12.18 o 
   4   0   0      397.39      405.30     10.83 o 
   5   0   0      579.53      569.91     19.22 o 
   6   0   0       29.91       30.23      2.14 o 
   7   0   0      159.12      150.96      3.67 o 
   8   0   0       46.43       55.90      2.13 o 
   9   0   0      111.43      119.94      4.49 o 
  -9   1   0       72.90       72.35      2.25 o 
  -8   1   0       23.41       20.10      1.57 o 
  -7   1   0       13.06       11.32      1.06 o 
  -6   1   0      145.14      141.41      3.94 o 
  -5   1   0       11.40       13.07      1.31 o 
  -4   1   0       21.29       15.29      1.62 o 
  -3   1   0     1253.33     1290.35     11.68 o 
  -2   1   0     1161.87     1154.01     12.60 o 
  -1   1   0     1509.12     1470.91      5.98 o 
   0   1   0       71.27       70.06      2.58 o 
   1   1   0      308.72      306.13      5.82 o 
   2   1   0     2316.82     2227.41     21.82 o 
   3   1   0     1725.83     1704.50     23.11 o 
   4   1   0      922.71      913.77     19.61 o 
   5   1   0      123.96      123.21      6.28 o 
   6   1   0       23.54       28.89      2.30 o 
   7   1   0      107.26      109.09      3.28 o 
   8   1   0       41.88       39.52      2.37 o 
   9   1   0        1.22        0.23      0.39 o 
  -9   2   0       20.15       20.87      1.70 o 
  -8   2   0        7.51        5.43      1.04 o 
  -7   2   0        0.04       -0.38      0.44 o 
  -6   2   0      171.51      182.35      4.15 o 
  -5   2   0      255.84      257.62      4.11 o 
  -4   2   0      323.05      304.71     13.69 o 
  -3   2   0      249.26      264.67      8.02 o 
  -2   2   0      272.43      277.41      3.81 o 
  -1   2   0     4580.43     4475.23     33.14 o 
   0   2   0       70.88       63.00      1.98 o 
   1   2   0     5628.19     5699.05    144.76 o 
   2   2   0       98.48       76.08      4.32 o 
   3   2   0      541.95      521.29     13.41 o 
   4   2   0      656.00      640.53     17.33 o 
   5   2   0      179.78      197.11     10.92 o 
   6   2   0       23.87       25.91      1.92 o 
   7   2   0        6.50        5.45      1.69 o 
   8   2   0        3.15        3.74      0.88 o 
   9   2   0       15.69       15.39      1.32 o 
  -8   3   0        2.52        2.55      0.67 o 
  -7   3   0       79.73       84.12      4.81 o 
  -6   3   0        3.45        2.58      0.80 o 
  -5   3   0       99.64       88.83      2.23 o 
  -4   3   0        2.24        1.01      0.48 o 
  -3   3   0      663.81      667.12     18.64 o 
  -2   3   0      141.52      112.88      6.61 o 
  -1   3   0      231.98      220.77      8.04 o 
   0   3   0       59.79       53.41      1.99 o 
   1   3   0      293.27      251.33      8.51 o 
   2   3   0        5.88        9.19      1.78 o 
   3   3   0      135.04      108.15      6.58 o 
   4   3   0       78.06       92.83      6.96 o 
   5   3   0      528.05      572.24     19.54 o 
   6   3   0       33.52       34.43      1.88 o 
   7   3   0       17.04       16.66      1.78 o 
   8   3   0        8.56        7.99      1.62 o 
   9   3   0        4.87        5.17      0.79 o 
  10   3   0        0.43        0.92      0.53 o 
  -8   4   0        0.04        0.71      0.34 o 
  -7   4   0        6.78        6.50      1.02 o 
  -6   4   0       30.82       26.98      2.02 o 
  -5   4   0      124.58      117.71      3.91 o 
  -4   4   0       36.56       33.99      1.33 o 
  -3   4   0       69.38       58.20      5.83 o 
  -2   4   0        1.77        1.69      1.24 o 
  -1   4   0      319.68      300.05     10.84 o 
   0   4   0      325.68      350.38     12.60 o 
   1   4   0      378.88      375.59      7.33 o 
   2   4   0     1644.95     1576.35     23.14 o 
   3   4   0      506.57      452.87     14.32 o 
   4   4   0       21.51       19.59      3.42 o 
   5   4   0       19.01       19.93      1.73 o 
   6   4   0      466.74      495.50      7.20 o 
   7   4   0       19.66       20.49      1.59 o 
   8   4   0       34.72       25.48      2.85 o 
   9   4   0        4.35        4.39      1.61 o 
  10   4   0        5.77        7.09      1.02 o 
  -7   5   0        3.55        3.70      0.85 o 
  -6   5   0       30.82       26.39      1.97 o 
  -5   5   0      395.19      385.04     10.04 o 
  -4   5   0       44.36       45.28      1.61 o 
  -3   5   0       27.13       33.12      1.66 o 
  -2   5   0      374.47      355.67     14.57 o 
  -1   5   0      104.42      108.23      7.46 o 
   0   5   0      141.01      161.76      4.27 o 
   1   5   0     1608.16     1530.17     26.55 o 
   2   5   0        2.32        0.47      0.95 o 
   3   5   0        7.56        3.70      1.75 o 
   4   5   0        9.72       15.15      3.29 o 
   5   5   0      436.43      433.64      8.25 o 
   6   5   0      135.87      120.20      3.58 o 
   7   5   0        1.22        2.51      0.75 o 
   8   5   0        0.79        0.08      0.89 o 
   9   5   0        0.77        1.34      0.84 o 
  10   5   0       66.17       67.99      2.89 o 
  -7   6   0        6.52        5.82      1.13 o 
  -6   6   0       37.01       39.64      2.17 o 
  -5   6   0       53.30       57.95      2.26 o 
  -4   6   0       11.96       11.75      0.92 o 
  -3   6   0       41.56       49.63      1.25 o 
  -2   6   0      166.42      181.67      3.02 o 
  -1   6   0       62.81       56.59      5.98 o 
   0   6   0      275.31      283.00     13.08 o 
   1   6   0      228.84      300.71      7.93 o 
   2   6   0      117.34      163.92      8.46 o 
   3   6   0      239.61      258.82     12.09 o 
   4   6   0       16.83       13.45      3.21 o 
   5   6   0      236.83      222.17      6.22 o 
   6   6   0       74.04       70.84      4.12 o 
   7   6   0        1.97        1.21      0.60 o 
   8   6   0        0.14       -0.17      0.80 o 
   9   6   0        4.19        3.66      1.01 o 
  -6   7   0        0.00        0.27      0.69 o 
  -5   7   0      109.95      111.94      5.71 o 
  -4   7   0      655.76      683.45     11.74 o 
  -3   7   0      585.11      557.50      9.24 o 
  -2   7   0       31.18       35.98      1.97 o 
  -1   7   0      409.06      402.62      5.24 o 
   0   7   0      221.34      196.49      7.18 o 
   1   7   0      275.04      292.04     14.80 o 
   2   7   0        4.78        6.35      1.81 o 
   3   7   0       70.05       75.46      5.30 o 
   4   7   0      412.19      433.43      7.14 o 
   5   7   0      875.59      870.14     12.56 o 
   6   7   0       69.58       68.21      3.85 o 
   7   7   0        6.67        7.33      1.10 o 
   8   7   0        2.58        3.09      1.01 o 
   9   7   0       36.19       40.39      1.94 o 
  -6   8   0       36.01       36.33      2.33 o 
  -5   8   0       89.46       98.08      4.90 o 
  -4   8   0      121.11      117.56      6.00 o 
  -3   8   0      197.15      202.08      7.74 o 
  -2   8   0        6.85        7.04      0.92 o 
  -1   8   0      577.18      600.40      6.97 o 
   0   8   0       66.17       62.40      2.18 o 
   1   8   0      150.39      135.19      3.14 o 
   2   8   0       56.40       64.41      2.76 o 
   3   8   0       97.88       92.61      2.62 o 
   4   8   0      342.41      340.77      6.26 o 
   5   8   0       68.51       68.44      2.83 o 
   6   8   0       63.22       61.05      3.01 o 
   7   8   0       30.99       33.70      2.29 o 
   8   8   0       37.03       34.65      3.08 o 
   9   8   0       62.86       65.89      3.47 o 
  -5   9   0       31.97       34.38      2.48 o 
  -4   9   0       60.15       57.56      3.89 o 
  -3   9   0       94.09      103.10      5.62 o 
  -2   9   0      386.29      403.75      8.07 o 
  -1   9   0      402.28      400.26     10.39 o 
   0   9   0      542.69      537.52      7.81 o 
   1   9   0        2.84        1.66      0.52 o 
   2   9   0       69.40       67.92      2.51 o 
   3   9   0      243.89      242.80      5.85 o 
   4   9   0      227.50      211.40      5.77 o 
   5   9   0       95.76      101.26      3.11 o 
   6   9   0      200.12      198.16      4.46 o 
   7   9   0      234.88      235.57      4.75 o 
   8   9   0       47.90       51.51      2.54 o 
   9   9   0       11.74       11.11      1.81 o 
  -4  10   0       19.71       19.59      1.98 o 
  -3  10   0       45.24       42.81      3.40 o 
  -2  10   0       29.17       26.44      2.07 o 
  -1  10   0        0.23        0.54      0.53 o 
   0  10   0      125.28      121.33      3.51 o 
   1  10   0        0.40        1.44      0.54 o 
   2  10   0        5.20        2.36      0.63 o 
   3  10   0       98.25      103.96      3.25 o 
   4  10   0       83.58       80.10      5.17 o 
   5  10   0       47.45       43.78      2.71 o 
   6  10   0       55.28       59.12      2.34 o 
   7  10   0       17.00       20.16      1.72 o 
   8  10   0        8.34        8.09      0.96 o 
  -3  11   0       66.34       74.51      3.67 o 
  -2  11   0       15.24       11.53      1.76 o 
  -1  11   0      201.30      204.50      5.36 o 
   0  11   0        7.25        6.50      0.88 o 
   1  11   0       29.25       29.22      1.73 o 
   2  11   0      153.03      144.10      3.80 o 
   3  11   0      109.29       97.81      3.87 o 
   4  11   0       16.13       18.23      1.71 o 
   5  11   0        7.12        9.67      1.53 o 
   6  11   0       28.15       28.24      2.92 o 
   7  11   0        0.07        2.00      0.96 o 
   8  11   0       20.86       20.31      1.84 o 
  -2  12   0       20.88       25.12      2.05 o 
  -1  12   0       48.84       41.62      3.01 o 
   0  12   0       43.73       46.80      2.42 o 
   1  12   0       10.48       11.30      1.02 o 
   2  12   0        2.01        1.72      0.66 o 
   3  12   0        1.68        0.72      0.60 o 
   4  12   0        2.31        2.19      0.64 o 
   5  12   0       54.75       54.81      2.54 o 
   6  12   0       32.57       27.92      1.67 o 
   7  12   0        0.89        0.47      0.43 o 
  -1  13   0        9.11       10.50      1.24 o 
   0  13   0        0.80        3.97      1.16 o 
   1  13   0        5.40        7.88      1.26 o 
   2  13   0       13.01       11.89      1.02 o 
   3  13   0        0.17        0.38      0.46 o 
   4  13   0       60.06       61.58      2.32 o 
   5  13   0       25.54       25.08      1.40 o 
   6  13   0        0.11        0.47      0.44 o 
  -5 -13   1        0.32        0.84      0.64 o 
  -4 -13   1       15.62       12.83      1.52 o 
  -3 -13   1        1.05        0.76      1.23 o 
  -2 -13   1        4.54        6.77      1.02 o 
  -1 -13   1       20.97       20.91      1.18 o 
  -7 -12   1       30.70       32.40      2.18 o 
  -6 -12   1        8.23        9.30      1.44 o 
  -5 -12   1       11.52       11.23      1.09 o 
  -4 -12   1       61.31       63.71      2.69 o 
  -3 -12   1       26.05       27.55      1.85 o 
  -2 -12   1       10.87        7.22      1.02 o 
  -1 -12   1        5.28        8.37      0.87 o 
   0 -12   1      235.81      243.12      4.02 o 
   1 -12   1        3.32        0.78      0.78 o 
   2 -12   1        9.33        7.75      1.16 o 
  -8 -11   1       23.83       21.56      1.73 o 
  -7 -11   1       18.52       17.35      1.97 o 
  -6 -11   1       82.01       81.17      3.04 o 
  -5 -11   1       50.29       49.18      2.59 o 
  -4 -11   1       19.38       19.99      1.72 o 
  -3 -11   1       95.56       89.14      3.63 o 
  -2 -11   1      223.59      203.28      4.39 o 
  -1 -11   1        6.91        6.66      0.91 o 
   0 -11   1       49.59       47.69      2.65 o 
   1 -11   1        9.22        9.44      1.03 o 
   2 -11   1        0.43        1.33      0.86 o 
   3 -11   1       58.32       53.03      3.01 o 
  -8 -10   1       13.21       11.42      1.57 o 
  -7 -10   1       22.03       20.42      2.47 o 
  -6 -10   1        4.42        6.64      1.74 o 
  -5 -10   1       53.96       51.37      4.28 o 
  -4 -10   1        5.93        6.74      1.10 o 
  -3 -10   1       85.17       77.65      3.49 o 
  -2 -10   1        0.35        0.25      0.49 o 
  -1 -10   1      519.75      476.18     11.45 o 
   0 -10   1      152.02      140.08      3.77 o 
   1 -10   1      254.36      258.44      5.15 o 
   2 -10   1       79.46       78.46      4.74 o 
   3 -10   1       62.10       67.54      2.63 o 
   4 -10   1        1.35        0.56      0.65 o 
  -9  -9   1        4.01        4.17      0.90 o 
  -8  -9   1       21.74       21.06      1.51 o 
  -7  -9   1      126.09      135.11      4.32 o 
  -6  -9   1        2.52        3.63      0.96 o 
  -5  -9   1        6.50        7.01      0.85 o 
  -4  -9   1       10.26       10.30      3.21 o 
  -3  -9   1        2.31        6.85      2.80 o 
  -2  -9   1       36.94       38.66      1.91 o 
  -1  -9   1       25.17       32.63      1.81 o 
   0  -9   1        6.88        8.44      0.93 o 
   1  -9   1       24.73       22.65      1.55 o 
   2  -9   1      408.37      405.03      7.22 o 
   3  -9   1       68.15       74.94      3.19 o 
   4  -9   1       42.86       42.96      2.11 o 
   5  -9   1       20.80       19.74      1.90 o 
  -9  -8   1        0.30        0.77      0.55 o 
  -8  -8   1       51.78       54.65      3.32 o 
  -7  -8   1      113.10      109.00      5.54 o 
  -6  -8   1      385.26      388.42      7.34 o 
  -5  -8   1      613.30      616.68      8.73 o 
  -4  -8   1       73.45       71.14      2.97 o 
  -3  -8   1        3.22        0.24      0.45 o 
  -2  -8   1      378.77      354.99      5.32 o 
  -1  -8   1      262.34      267.98      4.46 o 
   0  -8   1      192.20      184.87      3.82 o 
   1  -8   1      758.10      736.36      9.00 o 
   2  -8   1        1.69        2.13      0.59 o 
   3  -8   1      411.75      402.71     11.07 o 
   4  -8   1       82.23       87.44      3.43 o 
   5  -8   1        6.13        4.42      1.23 o 
   6  -8   1       38.01       44.16      2.55 o 
  -9  -7   1        1.86        2.76      0.89 o 
  -8  -7   1      107.18      111.20      3.98 o 
  -7  -7   1       87.36       96.41      4.86 o 
  -6  -7   1       95.20       88.32      4.70 o 
  -5  -7   1       11.53       11.66      1.17 o 
  -4  -7   1      206.16      198.19      4.22 o 
  -3  -7   1       88.25       82.03      2.79 o 
  -2  -7   1      854.61      870.54     28.23 o 
  -1  -7   1        7.64        9.00      2.91 o 
   0  -7   1      107.56      103.55      2.67 o 
   1  -7   1      666.39      624.94      5.66 o 
   2  -7   1        8.35        6.69      0.66 o 
   3  -7   1        3.30        2.49      0.60 o 
   4  -7   1      470.43      465.05     11.97 o 
   5  -7   1        0.80        0.36      0.66 o 
   6  -7   1       75.61       78.81      4.12 o 
  -9  -6   1        0.54        1.23      0.50 o 
  -8  -6   1       41.17       47.23      3.55 o 
  -7  -6   1       50.28       51.54      3.76 o 
  -6  -6   1       55.93       50.77      2.41 o 
  -5  -6   1       31.30       38.07      2.43 o 
  -4  -6   1      231.64      208.50     12.36 o 
  -3  -6   1      246.13      188.93     10.56 o 
  -2  -6   1     1153.70     1164.51     22.92 o 
  -1  -6   1     1307.76     1581.69     18.48 o 
   0  -6   1      151.59      124.19      9.13 o 
   1  -6   1       64.71       55.94      6.43 o 
   2  -6   1       67.01       60.08      1.54 o 
   3  -6   1       60.39       59.35      1.69 o 
   4  -6   1        4.73        6.75      0.72 o 
   5  -6   1      280.83      285.75      6.43 o 
   6  -6   1      115.28      111.57      5.56 o 
   7  -6   1        2.84        3.66      0.91 o 
  -9  -5   1        8.61        8.74      0.93 o 
  -8  -5   1       22.06       25.92      2.78 o 
  -7  -5   1        4.07        3.16      1.20 o 
  -6  -5   1      172.26      189.68      4.58 o 
  -5  -5   1        0.39        0.19      0.39 o 
  -4  -5   1      538.14      593.95     20.04 o 
  -3  -5   1     1597.29     1570.69     29.06 o 
  -2  -5   1      927.41     1011.05     20.28 o 
  -1  -5   1        0.27        0.87      2.93 o 
   0  -5   1      132.21      149.85      8.94 o 
   1  -5   1        0.32        1.74      1.39 o 
   2  -5   1      254.09      259.89     13.31 o 
   3  -5   1      167.33      178.68      2.99 o 
   4  -5   1        6.03        4.37      0.65 o 
   5  -5   1      122.29      119.69      3.27 o 
   6  -5   1       71.74       73.08      2.58 o 
   7  -5   1       11.67       13.89      1.94 o 
  -9  -4   1       30.22       33.27      2.81 o 
  -8  -4   1        5.18        5.98      1.56 o 
  -7  -4   1        0.22       -0.17      0.80 o 
  -6  -4   1      252.37      269.00      5.42 o 
  -5  -4   1      163.92      163.07      4.62 o 
  -4  -4   1      195.30      177.69     10.47 o 
  -3  -4   1       27.37       21.04      3.31 o 
  -2  -4   1     1946.32     2021.17     27.11 o 
  -1  -4   1      193.15      188.64      5.48 o 
   0  -4   1     1799.09     1761.10     42.03 o 
   1  -4   1     1432.71     1428.54     26.07 o 
   2  -4   1       18.52       19.04      3.39 o 
   3  -4   1       36.43       38.24      5.15 o 
   4  -4   1       46.96       51.38      1.67 o 
   5  -4   1      405.62      387.27      6.56 o 
   6  -4   1        6.47        6.22      1.03 o 
   7  -4   1       22.14       21.63      2.26 o 
   8  -4   1        5.20        6.12      0.70 o 
  -9  -3   1       24.40       28.35      2.61 o 
  -8  -3   1        3.10        3.72      0.83 o 
  -7  -3   1        0.14       -1.92      3.10 o 
  -6  -3   1       30.79       34.97      1.93 o 
  -5  -3   1      458.87      454.42      8.10 o 
  -4  -3   1     1017.97     1088.16     24.56 o 
  -3  -3   1      477.66      513.65     14.63 o 
  -2  -3   1      861.47      779.99     15.44 o 
  -1  -3   1     4704.54     4534.93    233.72 o 
   0  -3   1       73.96       64.79      2.79 o 
   1  -3   1      146.28      129.56      6.78 o 
   2  -3   1      182.65      158.92      8.46 o 
   3  -3   1        3.13       13.35      2.99 o 
   4  -3   1      187.07      173.96      3.24 o 
   5  -3   1       46.09       46.91      1.67 o 
   6  -3   1      593.69      557.55      9.28 o 
   7  -3   1       56.96       54.22      3.94 o 
   8  -3   1       31.94       34.30      2.59 o 
  -9  -2   1        5.26        6.45      1.33 o 
  -8  -2   1        0.20        0.16      0.40 o 
  -7  -2   1       11.74       17.20      5.47 o 
  -6  -2   1        3.92        3.34      0.81 o 
  -5  -2   1       45.52       45.74      5.53 o 
  -4  -2   1      253.68      291.90     11.98 o 
  -3  -2   1     1201.48     1203.76     21.20 o 
  -2  -2   1      724.75      684.83      8.59 o 
  -1  -2   1     5375.49     5403.95     38.45 o 
   0  -2   1      893.06      895.69     13.88 o 
   1  -2   1       16.59       13.58      2.01 o 
   2  -2   1      409.01      379.06     11.78 o 
   3  -2   1      245.50      258.74     11.49 o 
   4  -2   1       91.32      101.10      8.35 o 
   5  -2   1      483.12      474.84      5.67 o 
   6  -2   1      508.62      484.78      7.49 o 
   7  -2   1        1.69        0.90      0.50 o 
   8  -2   1       24.74       28.84      1.69 o 
   9  -2   1        4.43        3.52      0.51 o 
  -9  -1   1       12.08       10.45      1.53 o 
  -8  -1   1       25.64       25.63      1.80 o 
  -7  -1   1       19.28       22.08      1.41 o 
  -6  -1   1       27.23       23.73      1.91 o 
  -5  -1   1        3.11        3.49      1.35 o 
  -4  -1   1       57.13       61.79      5.34 o 
  -3  -1   1      423.25      402.54     10.08 o 
  -2  -1   1     4972.11     4809.55     93.85 o 
  -1  -1   1     3545.60     3774.47     21.78 o 
   0  -1   1     1670.35     1419.39     13.95 o 
   1  -1   1      339.40      330.00      3.98 o 
   2  -1   1      112.68      119.24      2.84 o 
   3  -1   1      467.47      441.12      6.81 o 
   4  -1   1        7.95        7.78      1.73 o 
   5  -1   1        0.10        0.41      0.38 o 
   6  -1   1      311.23      299.81      7.54 o 
   7  -1   1       14.28       15.48      1.26 o 
   8  -1   1        8.71        8.36      0.88 o 
   9  -1   1       10.73        9.65      0.87 o 
  -9   0   1       35.96       37.77      3.19 o 
  -8   0   1      118.70      133.77      4.86 o 
  -7   0   1        6.57        7.78      0.72 o 
  -6   0   1        1.23        0.93      0.36 o 
  -5   0   1       38.42       51.67      6.06 o 
  -4   0   1     1170.17     1312.79     17.80 o 
  -3   0   1     1294.24     1248.34     14.87 o 
  -2   0   1     3174.35     3036.94     28.93 o 
  -1   0   1      258.22      244.22      5.90 o 
   0   0   1     2931.04     2778.21     12.39 o 
   1   0   1       39.99       48.58      1.67 o 
   2   0   1     2295.08     2328.89     30.15 o 
   3   0   1      236.99      207.68      5.72 o 
   4   0   1     1517.28     1687.40     19.61 o 
   5   0   1       99.66      101.93      7.77 o 
   6   0   1       43.74       46.69      4.16 o 
   7   0   1        1.15        2.32      0.70 o 
   8   0   1       15.21       13.84      1.13 o 
   9   0   1       86.21       85.53      3.86 o 
  -9   1   1        3.84        4.03      0.99 o 
  -8   1   1       39.65       38.91      2.92 o 
  -7   1   1       78.63       80.61      2.63 o 
  -6   1   1      125.07      118.05      2.54 o 
  -5   1   1      119.76      112.79      2.43 o 
  -4   1   1       30.00       33.08      2.27 o 
  -3   1   1     2424.89     2448.26     17.44 o 
  -2   1   1       76.33       69.02      3.11 o 
  -1   1   1     1533.17     1516.48     20.05 o 
   0   1   1     1158.46     1180.70      5.12 o 
   1   1   1     1057.78     1072.08     11.95 o 
   2   1   1     4319.37     4361.09     31.36 o 
   3   1   1     1033.17     1026.20     17.45 o 
   4   1   1       46.91       65.64      3.98 o 
   5   1   1      104.80      115.00      6.07 o 
   6   1   1        1.43        0.86      0.41 o 
   7   1   1        0.12        0.51      0.61 o 
   8   1   1        1.51        2.20      0.58 o 
   9   1   1        0.75        0.95      0.55 o 
  -9   2   1        0.27        0.78      0.48 o 
  -8   2   1       24.25       25.56      2.58 o 
  -7   2   1        0.34        0.82      0.60 o 
  -6   2   1      420.90      408.56      4.95 o 
  -5   2   1        0.13        0.98      0.33 o 
  -4   2   1     1074.28     1061.41     27.14 o 
  -3   2   1      374.19      436.16      6.65 o 
  -2   2   1     2709.37     2674.77     16.79 o 
  -1   2   1     1510.30     1561.68     12.18 o 
   0   2   1      694.85      657.17      9.32 o 
   1   2   1     8216.83     8274.58     42.37 o 
   2   2   1     1697.26     1649.10     20.39 o 
   3   2   1     2115.05     2177.11     27.74 o 
   4   2   1      482.53      457.87     14.47 o 
   5   2   1      484.70      522.37     17.62 o 
   6   2   1       14.09       13.77      1.04 o 
   7   2   1       73.20       61.79      5.82 o 
   8   2   1        0.29       -0.82      0.98 o 
   9   2   1        1.05        1.31      0.56 o 
  10   2   1        0.60        1.57      0.66 o 
  -8   3   1       48.05       46.47      2.18 o 
  -7   3   1       26.41       25.54      2.82 o 
  -6   3   1      183.80      178.18      3.92 o 
  -5   3   1      388.93      373.77      5.35 o 
  -4   3   1      134.24      125.02      4.23 o 
  -3   3   1     2686.42     2851.67     36.80 o 
  -2   3   1      259.56      258.47      9.91 o 
  -1   3   1      119.02      128.49      3.93 o 
   0   3   1     3791.12     3811.43     18.37 o 
   1   3   1      829.39      848.17      7.17 o 
   2   3   1     2701.51     2665.51     28.27 o 
   3   3   1       63.10       74.59      5.37 o 
   4   3   1      449.49      451.40     15.07 o 
   5   3   1      223.20      227.63     12.21 o 
   6   3   1      214.09      239.10      5.81 o 
   7   3   1        0.25       -0.13      0.67 o 
   8   3   1        0.56        1.32      0.99 o 
   9   3   1       13.57       11.57      1.24 o 
  10   3   1        3.33        3.04      0.69 o 
  -8   4   1       18.54       18.01      1.77 o 
  -7   4   1       37.17       34.17      2.09 o 
  -6   4   1       11.00        9.55      1.84 o 
  -5   4   1      798.32      828.72     21.06 o 
  -4   4   1       14.78       12.22      1.09 o 
  -3   4   1       17.30       21.58      3.41 o 
  -2   4   1      387.15      387.78     12.64 o 
  -1   4   1       79.01       66.97      3.18 o 
   0   4   1       79.20       78.01      2.23 o 
   1   4   1      400.36      373.45      8.14 o 
   2   4   1     1048.55      928.82     17.84 o 
   3   4   1      125.04       97.14      6.55 o 
   4   4   1     1295.55     1267.25     27.02 o 
   5   4   1       63.98       56.42      6.44 o 
   6   4   1       25.77       29.32      2.31 o 
   7   4   1        0.71        1.39      0.60 o 
   8   4   1        5.03        6.27      1.51 o 
   9   4   1       54.27       54.74      2.52 o 
  10   4   1        0.26        0.66      0.58 o 
  -7   5   1        9.99        9.67      1.11 o 
  -6   5   1       44.26       45.85      2.56 o 
  -5   5   1       42.41       45.86      3.76 o 
  -4   5   1      108.65      103.60      2.85 o 
  -3   5   1        0.70        1.12      0.42 o 
  -2   5   1      107.35      106.98      7.43 o 
  -1   5   1        4.83        1.63      1.04 o 
   0   5   1        2.20        3.73      0.77 o 
   1   5   1     1730.00     1865.29     51.14 o 
   2   5   1     1001.01      996.69     19.82 o 
   3   5   1       12.98        9.78      2.36 o 
   4   5   1       58.54       67.16      6.52 o 
   5   5   1        0.85       -0.15      0.55 o 
   6   5   1        8.94        5.65      1.07 o 
   7   5   1        5.28        6.07      0.98 o 
   8   5   1        3.80        4.72      0.90 o 
   9   5   1        3.10        3.57      1.19 o 
  10   5   1        0.15        0.37      0.48 o 
  -7   6   1        5.33        5.50      0.67 o 
  -6   6   1       76.85       75.66      3.03 o 
  -5   6   1       89.56       88.57      3.54 o 
  -4   6   1        4.77        5.27      0.88 o 
  -3   6   1       19.23       16.41      1.02 o 
  -2   6   1       27.80       27.27      1.45 o 
  -1   6   1       36.61       45.61      4.99 o 
   0   6   1       11.01       18.27      3.25 o 
   1   6   1      479.29      602.02     18.28 o 
   2   6   1      395.60      382.27     13.12 o 
   3   6   1      344.91      343.61     13.99 o 
   4   6   1       31.66       34.64      5.02 o 
   5   6   1      148.85      164.89      5.28 o 
   6   6   1      111.21      103.48      3.29 o 
   7   6   1       14.41       15.60      1.54 o 
   8   6   1        2.09        0.96      0.61 o 
   9   6   1       30.21       29.89      2.56 o 
  10   6   1       15.61        9.54      1.20 o 
  -6   7   1       15.08       16.45      1.24 o 
  -5   7   1        2.61        2.23      0.65 o 
  -4   7   1       61.17       60.92      2.94 o 
  -3   7   1      503.13      491.23      6.59 o 
  -2   7   1        1.22        0.86      0.33 o 
  -1   7   1      126.34      122.27      4.40 o 
   0   7   1       10.43       10.18      2.67 o 
   1   7   1      194.60      227.07     12.60 o 
   2   7   1      588.10      591.36     17.32 o 
   3   7   1      331.51      400.13     16.00 o 
   4   7   1       33.05       31.88      1.71 o 
   5   7   1      258.66      258.28      6.88 o 
   6   7   1      219.84      215.95      8.54 o 
   7   7   1        0.06       -0.08      0.49 o 
   8   7   1       12.66       13.60      1.35 o 
   9   7   1        0.96        1.70      0.55 o 
  -6   8   1       10.64       10.43      1.27 o 
  -5   8   1        1.54        1.42      0.84 o 
  -4   8   1       96.86       94.36      5.32 o 
  -3   8   1       45.95       42.89      3.69 o 
  -2   8   1      653.78      642.70      9.96 o 
  -1   8   1        0.10        0.75      0.99 o 
   0   8   1       59.28       53.98      2.16 o 
   1   8   1     1146.94     1087.89      9.07 o 
   2   8   1      161.45      159.54      4.83 o 
   3   8   1        8.33        7.61      0.82 o 
   4   8   1        6.38        7.73      0.96 o 
   5   8   1      275.41      255.31      5.74 o 
   6   8   1       13.65       10.41      1.35 o 
   7   8   1       25.52       28.76      2.14 o 
   8   8   1        0.02        0.03      0.56 o 
   9   8   1       18.36       17.46      1.94 o 
  -5   9   1       20.47       22.66      2.00 o 
  -4   9   1       51.27       51.68      3.70 o 
  -3   9   1        0.17        0.29      0.83 o 
  -2   9   1      251.42      253.11      6.45 o 
  -1   9   1      155.49      151.27      7.52 o 
   0   9   1      112.39      111.60      3.22 o 
   1   9   1      308.34      305.97      5.18 o 
   2   9   1        0.10       -0.45      0.45 o 
   3   9   1       40.35       44.76      2.53 o 
   4   9   1        0.22        0.31      0.83 o 
   5   9   1      182.94      179.20      3.98 o 
   6   9   1        5.52        6.60      1.09 o 
   7   9   1       30.70       31.29      2.16 o 
   8   9   1       23.80       27.35      1.96 o 
   9   9   1       16.38       17.88      1.29 o 
  -4  10   1       26.90       27.38      2.28 o 
  -3  10   1      137.71      142.94      6.16 o 
  -2  10   1       15.05       16.05      1.69 o 
  -1  10   1        0.11        1.11      0.77 o 
   0  10   1      334.19      324.60      7.24 o 
   1  10   1       45.95       47.09      2.17 o 
   2  10   1        8.47        7.02      0.92 o 
   3  10   1        0.97        1.04      0.59 o 
   4  10   1       20.72       18.73      2.54 o 
   5  10   1       66.45       71.66      3.03 o 
   6  10   1        0.05        1.10      0.53 o 
   7  10   1      133.88      135.39      3.46 o 
   8  10   1        0.47        0.12      0.52 o 
   9  10   1       16.82       14.48      1.43 o 
  -3  11   1       19.96       17.74      1.88 o 
  -2  11   1       98.96      105.78      5.12 o 
  -1  11   1        0.21        0.15      0.62 o 
   0  11   1       97.86       96.78      3.89 o 
   1  11   1      165.35      183.46      5.64 o 
   2  11   1       42.93       40.06      2.02 o 
   3  11   1       62.15       54.79      2.92 o 
   4  11   1      198.25      184.91      5.34 o 
   5  11   1      177.15      168.75      7.20 o 
   6  11   1        2.72        2.29      0.99 o 
   7  11   1        5.18        3.05      1.06 o 
   8  11   1       17.21       14.26      1.62 o 
  -2  12   1       28.74       28.75      2.28 o 
  -1  12   1        3.25        3.61      0.84 o 
   0  12   1       22.99       22.43      2.49 o 
   1  12   1        7.77        6.61      1.10 o 
   2  12   1       26.24       23.30      1.77 o 
   3  12   1        0.18        1.03      0.88 o 
   4  12   1      123.69      125.93      4.07 o 
   5  12   1       11.22       11.24      1.69 o 
   6  12   1        0.95        0.56      0.49 o 
   7  12   1       28.75       28.10      1.54 o 
  -1  13   1        4.65        4.18      0.99 o 
   0  13   1       74.94       81.65      2.70 o 
   1  13   1       63.69       71.31      3.98 o 
   2  13   1       12.19       11.88      1.66 o 
   3  13   1        8.26        7.52      1.40 o 
   4  13   1        9.34        5.81      0.80 o 
   5  13   1       28.56       25.85      1.49 o 
   6  13   1        6.09        4.42      0.60 o 
   2  14   1        6.42        4.05      0.81 o 
   3  14   1        0.44        0.24      0.38 o 
  -5 -13   2       16.18       17.70      1.54 o 
  -4 -13   2        4.53        3.40      0.82 o 
  -3 -13   2       11.08       10.97      1.39 o 
  -2 -13   2       20.43       25.84      2.01 o 
  -1 -13   2        7.24        7.95      1.02 o 
  -6 -12   2       10.73       12.00      1.46 o 
  -5 -12   2       41.64       51.34      3.38 o 
  -4 -12   2        7.38       11.16      1.78 o 
  -3 -12   2       21.01       20.12      2.38 o 
  -2 -12   2      104.31      103.39      5.04 o 
  -1 -12   2       22.08       28.71      2.56 o 
   0 -12   2        6.56        5.56      1.13 o 
   1 -12   2       52.29       46.27      2.73 o 
  -7 -11   2        1.20        1.16      0.53 o 
  -6 -11   2       14.18       18.46      2.29 o 
  -5 -11   2        2.95        2.83      1.22 o 
  -4 -11   2        1.35        1.85      0.60 o 
  -3 -11   2       34.59       35.96      3.73 o 
  -2 -11   2        8.39        5.11      1.23 o 
  -1 -11   2        8.49        5.89      0.80 o 
   0 -11   2       92.88       92.20      2.77 o 
   1 -11   2       53.36       54.38      2.52 o 
   2 -11   2       16.87       18.50      1.60 o 
   3 -11   2        4.24        4.72      0.87 o 
  -8 -10   2       22.39       23.75      2.02 o 
  -7 -10   2       13.01       14.82      1.97 o 
  -6 -10   2       21.51       22.30      2.70 o 
  -5 -10   2       18.79       20.28      1.70 o 
  -4 -10   2        4.63        4.66      0.89 o 
  -3 -10   2       31.15       31.37      2.16 o 
  -2 -10   2       32.61       27.01      1.64 o 
  -1 -10   2       48.14       37.42      1.92 o 
   0 -10   2      222.71      208.21      4.48 o 
   1 -10   2       28.71       26.62      1.84 o 
   2 -10   2        2.48        2.66      0.79 o 
   3 -10   2        1.19        0.76      0.45 o 
   4 -10   2        7.75        7.48      1.22 o 
  -8  -9   2       64.47       65.39      3.73 o 
  -7  -9   2       16.28       15.80      2.25 o 
  -6  -9   2       31.26       32.33      2.19 o 
  -5  -9   2        9.03        8.91      1.24 o 
  -4  -9   2      120.78      114.62      6.41 o 
  -3  -9   2       60.73       67.26      3.13 o 
  -2  -9   2      104.37      100.62      4.46 o 
  -1  -9   2      254.08      261.95      4.92 o 
   0  -9   2        0.48        0.71      0.48 o 
   1  -9   2       14.26       14.55      1.80 o 
   2  -9   2       48.26       45.26      2.16 o 
   3  -9   2        4.22        2.74      0.76 o 
   4  -9   2       16.77       16.54      1.35 o 
   5  -9   2       11.40       12.37      1.43 o 
  -9  -8   2       45.05       42.03      2.40 o 
  -8  -8   2        3.74        3.37      1.14 o 
  -7  -8   2        0.00        0.53      0.61 o 
  -6  -8   2       27.05       30.25      2.21 o 
  -5  -8   2     1103.21     1139.61     23.53 o 
  -4  -8   2      225.18      234.66      5.46 o 
  -3  -8   2       39.69       42.07      3.65 o 
  -2  -8   2       11.94       12.93      1.04 o 
  -1  -8   2      108.88      105.27      2.82 o 
   0  -8   2      517.62      484.98      6.49 o 
   1  -8   2       13.70       14.78      0.96 o 
   2  -8   2      170.05      172.20      3.50 o 
   3  -8   2      401.32      399.69      7.81 o 
   4  -8   2      700.57      702.08      9.75 o 
   5  -8   2       40.36       39.84      2.00 o 
   6  -8   2        1.48        1.36      0.57 o 
  -9  -7   2        7.61        7.48      0.80 o 
  -8  -7   2       34.44       32.34      1.56 o 
  -7  -7   2       70.92       70.04      3.01 o 
  -6  -7   2       72.45       72.78      3.16 o 
  -5  -7   2      269.07      278.52      5.45 o 
  -4  -7   2      165.41      164.58      3.36 o 
  -3  -7   2        2.90        2.58      0.55 o 
  -2  -7   2      100.05       94.00      4.88 o 
  -1  -7   2        0.53        2.05      0.56 o 
   0  -7   2       39.98       39.22      1.63 o 
   1  -7   2       53.15       44.49      1.54 o 
   2  -7   2       71.32       68.22      2.06 o 
   3  -7   2      231.15      217.03      4.40 o 
   4  -7   2       26.79       22.69      1.94 o 
   5  -7   2      173.38      173.99      4.78 o 
   6  -7   2       32.59       35.60      2.75 o 
  -9  -6   2        2.99        3.37      0.64 o 
  -8  -6   2       28.13       28.85      2.77 o 
  -7  -6   2        2.32        4.81      1.32 o 
  -6  -6   2      128.05      109.48      4.76 o 
  -5  -6   2      758.35      770.27      8.71 o 
  -4  -6   2      122.99      124.07      3.21 o 
  -3  -6   2      121.85      111.53      8.42 o 
  -2  -6   2       72.28       72.80      4.71 o 
  -1  -6   2      948.24     1014.34     28.02 o 
   0  -6   2        5.90        6.65      2.54 o 
   1  -6   2        8.76       10.37      2.05 o 
   2  -6   2      230.27      216.77      3.39 o 
   3  -6   2       13.86       11.91      0.88 o 
   4  -6   2      261.35      254.41      4.30 o 
   5  -6   2      495.51      499.01      6.98 o 
   6  -6   2      162.75      168.38      6.67 o 
   7  -6   2       36.50       44.00      2.73 o 
  -9  -5   2        0.70        0.80      0.49 o 
  -8  -5   2        0.88        1.92      1.04 o 
  -7  -5   2       26.88       29.95      3.02 o 
  -6  -5   2      300.30      318.02     11.43 o 
  -5  -5   2      199.98      211.14      5.78 o 
  -4  -5   2       41.30       35.17      5.14 o 
  -3  -5   2        8.43        5.99      2.06 o 
  -2  -5   2      582.65      537.74     25.15 o 
  -1  -5   2      489.59      534.21     10.63 o 
   0  -5   2        6.93       13.88      3.04 o 
   1  -5   2      194.43      205.94     11.73 o 
   2  -5   2       20.83       16.28      3.90 o 
   3  -5   2      241.24      267.06      4.26 o 
   4  -5   2        5.13        4.42      0.69 o 
   5  -5   2       71.45       68.09      2.60 o 
   6  -5   2        4.99        5.55      1.01 o 
   7  -5   2        2.14        2.68      0.97 o 
  -9  -4   2        2.68        3.23      0.64 o 
  -8  -4   2        7.49       10.58      1.94 o 
  -7  -4   2       46.07       45.39      3.75 o 
  -6  -4   2      326.44      329.30      8.20 o 
  -5  -4   2       10.36       13.25      1.80 o 
  -4  -4   2      506.39      584.50     19.56 o 
  -3  -4   2        0.48        1.43      0.95 o 
  -2  -4   2     1673.21     1568.79     24.92 o 
  -1  -4   2        5.04        9.89      1.41 o 
   0  -4   2      695.72      737.57     16.92 o 
   1  -4   2      914.64      892.99     21.91 o 
   2  -4   2      152.74      142.15      9.44 o 
   3  -4   2        4.42        4.66      2.11 o 
   4  -4   2      101.39      103.22      2.43 o 
   5  -4   2      240.34      229.14      3.92 o 
   6  -4   2        0.24        0.13      0.50 o 
   7  -4   2        0.15        0.58      0.48 o 
   8  -4   2       12.27       11.96      1.52 o 
  -9  -3   2        6.05        6.79      0.84 o 
  -8  -3   2        3.54        3.68      1.19 o 
  -7  -3   2        0.87        0.96      0.84 o 
  -6  -3   2        0.78        1.07      0.68 o 
  -5  -3   2       10.92       10.84      1.01 o 
  -4  -3   2      348.46      383.47     15.11 o 
  -3  -3   2        7.41        7.33      1.24 o 
  -2  -3   2       24.43       26.98      2.16 o 
  -1  -3   2      205.88      210.15      4.25 o 
   0  -3   2     2009.69     2053.47     27.80 o 
   1  -3   2      235.23      254.19     10.40 o 
   2  -3   2       96.38      120.33      7.84 o 
   3  -3   2        0.40        1.53      1.39 o 
   4  -3   2       32.28       32.08      1.28 o 
   5  -3   2      314.78      321.49      4.45 o 
   6  -3   2        5.85        5.16      0.83 o 
   7  -3   2        2.83        1.83      0.98 o 
   8  -3   2        1.17        1.57      0.68 o 
  -9  -2   2        1.13        0.29      0.64 o 
  -8  -2   2       19.45       20.00      1.94 o 
  -7  -2   2        1.91        0.53      0.77 o 
  -6  -2   2        2.00        2.49      0.87 o 
  -5  -2   2      155.47      160.56      4.96 o 
  -4  -2   2      409.61      448.84     15.63 o 
  -3  -2   2        2.89        4.20      1.12 o 
  -2  -2   2        0.01        0.14      0.64 o 
  -1  -2   2     1207.17     1266.96     14.19 o 
   0  -2   2     2464.58     2279.88     25.83 o 
   1  -2   2     1266.33     1098.87     19.01 o 
   2  -2   2      486.45      512.89     14.81 o 
   3  -2   2       48.30       54.85      5.63 o 
   4  -2   2        6.61        5.92      2.18 o 
   5  -2   2      172.34      175.25      3.84 o 
   6  -2   2       18.02       17.31      1.27 o 
   7  -2   2       18.06       15.46      1.59 o 
   8  -2   2       14.43       14.70      1.25 o 
   9  -2   2       10.51       10.46      1.24 o 
  -9  -1   2       97.37       92.79      2.91 o 
  -8  -1   2       34.16       39.83      2.22 o 
  -7  -1   2       48.81       41.31      2.43 o 
  -6  -1   2       10.29       11.28      1.38 o 
  -5  -1   2      266.15      259.92      5.67 o 
  -4  -1   2      111.12      111.29      7.51 o 
  -3  -1   2       40.07       47.43      3.07 o 
  -2  -1   2      215.54      191.84      7.21 o 
  -1  -1   2     2055.29     2117.03     14.26 o 
   0  -1   2    17126.67    14267.68     61.93 o 
   1  -1   2     1654.71     1574.72     19.83 o 
   2  -1   2        3.66        2.93      0.69 o 
   3  -1   2       27.69       37.24      2.10 o 
   4  -1   2       10.07       11.79      2.28 o 
   5  -1   2      212.52      233.88      6.01 o 
   6  -1   2      363.53      349.64      5.43 o 
   7  -1   2       96.51       90.47      3.74 o 
   8  -1   2       19.75       21.03      1.34 o 
   9  -1   2       28.43       32.13      1.51 o 
  -9   0   2       15.35       17.58      1.19 o 
  -8   0   2        0.39        1.48      0.65 o 
  -7   0   2      192.36      197.79      6.29 o 
  -6   0   2      196.29      176.62      4.33 o 
  -5   0   2      344.13      340.93      6.39 o 
  -4   0   2      854.48      831.12     14.48 o 
  -3   0   2      313.73      318.34     14.42 o 
  -2   0   2     4756.28     5101.97     41.54 o 
  -1   0   2     1168.53     1167.24     15.61 o 
   0   0   2     1026.40      988.22      9.62 o 
   1   0   2     1394.33     1441.37      9.22 o 
   2   0   2      195.05      200.13      8.62 o 
   3   0   2      880.26      878.97     19.93 o 
   4   0   2      276.93      275.49      8.98 o 
   5   0   2       73.36       86.96      4.07 o 
   6   0   2       24.20       24.13      2.04 o 
   7   0   2        0.18       -1.07      1.07 o 
   8   0   2       42.78       39.06      1.88 o 
   9   0   2        2.98        3.46      0.67 o 
  -9   1   2        0.88        0.60      0.55 o 
  -8   1   2        2.70        3.87      1.09 o 
  -7   1   2       88.46       95.77      2.78 o 
  -6   1   2      613.40      623.81     11.38 o 
  -5   1   2        5.61        5.67      0.58 o 
  -4   1   2       19.16       18.37      1.95 o 
  -3   1   2      195.09      213.95      5.22 o 
  -2   1   2     1320.02     1304.04     13.62 o 
  -1   1   2     7541.36     7533.77    754.70 o 
   0   1   2     4646.76     4705.64     30.77 o 
   1   1   2     4747.32     5014.94     33.37 o 
   2   1   2    12932.41    13814.55     66.78 o 
   3   1   2     1323.04     1359.47     16.96 o 
   4   1   2      700.22      716.47     13.36 o 
   5   1   2      287.30      299.85      9.88 o 
   6   1   2      313.40      334.11      7.11 o 
   7   1   2       69.00       69.58      3.53 o 
   8   1   2        2.54        3.40      0.70 o 
   9   1   2        0.45        0.14      0.52 o 
  -9   2   2        3.89        2.65      0.66 o 
  -8   2   2       15.94       18.41      2.20 o 
  -7   2   2       53.95       58.05      2.56 o 
  -6   2   2      193.86      205.02      4.27 o 
  -5   2   2        2.85        3.83      0.51 o 
  -4   2   2      219.97      247.69      8.08 o 
  -3   2   2      511.44      510.41      6.85 o 
  -2   2   2      164.89      195.03      5.01 o 
  -1   2   2     1955.69     1964.57     24.88 o 
   0   2   2      771.87      818.60     12.45 o 
   1   2   2      801.85      768.72     13.06 o 
   2   2   2     7479.42     7812.78     50.87 o 
   3   2   2      469.10      414.42     12.36 o 
   4   2   2      100.06       86.08      6.40 o 
   5   2   2      137.15      164.49      9.00 o 
   6   2   2        7.93        6.93      0.76 o 
   7   2   2       61.04       55.08      3.09 o 
   8   2   2       19.38       22.42      1.70 o 
   9   2   2       22.11       21.76      1.64 o 
  10   2   2        9.37       10.13      1.12 o 
  -8   3   2        0.99        1.27      0.79 o 
  -7   3   2       35.12       37.64      2.16 o 
  -6   3   2       11.50       12.31      1.80 o 
  -5   3   2        3.79        3.64      0.60 o 
  -4   3   2       10.16       11.60      1.72 o 
  -3   3   2     1338.13     1464.81     18.59 o 
  -2   3   2      740.83      734.21     17.45 o 
  -1   3   2     2258.72     2365.89     16.66 o 
   0   3   2       48.25       54.29      2.31 o 
   1   3   2      391.43      387.98      9.96 o 
   2   3   2      279.61      314.76     10.05 o 
   3   3   2      167.43      160.36      8.13 o 
   4   3   2       62.58       70.33      6.05 o 
   5   3   2        1.28        3.08      1.83 o 
   6   3   2       62.57       72.96      3.28 o 
   7   3   2       14.03       13.89      1.78 o 
   8   3   2        1.06        0.78      1.10 o 
   9   3   2        7.01        5.97      1.00 o 
  10   3   2       16.80       20.61      1.71 o 
  -8   4   2       17.61       15.31      1.59 o 
  -7   4   2        6.18        6.40      0.91 o 
  -6   4   2        0.90        1.43      0.71 o 
  -5   4   2       13.43       12.89      1.69 o 
  -4   4   2       40.03       40.08      2.09 o 
  -3   4   2       90.27       81.33      5.91 o 
  -2   4   2       55.93       63.82      3.54 o 
  -1   4   2     2592.03     2869.31     74.86 o 
   0   4   2     1327.21     1292.01     10.26 o 
   1   4   2     1200.33     1182.06     11.46 o 
   2   4   2        1.21        0.58      0.71 o 
   3   4   2       30.53       32.17      3.96 o 
   4   4   2        1.93        6.23      2.18 o 
   5   4   2       47.90       41.55      5.61 o 
   6   4   2        1.12        2.05      0.80 o 
   7   4   2       14.82       15.15      1.67 o 
   8   4   2       21.31       16.79      1.56 o 
   9   4   2        1.34        1.18      0.77 o 
  10   4   2       10.92       14.68      1.53 o 
  -7   5   2        0.13        0.59      0.42 o 
  -6   5   2       59.45       58.79      2.21 o 
  -5   5   2        4.86        4.62      0.72 o 
  -4   5   2       69.37       64.67      2.85 o 
  -3   5   2      178.55      190.52      3.15 o 
  -2   5   2      128.68      126.97      7.47 o 
  -1   5   2        0.27        3.56      5.14 o 
   0   5   2       65.00       63.48      3.01 o 
   1   5   2      228.52      213.28     12.00 o 
   2   5   2      381.16      413.63     11.12 o 
   3   5   2       41.06       41.90      4.79 o 
   4   5   2       37.73       37.64      5.02 o 
   5   5   2       37.86       39.55      5.71 o 
   6   5   2       52.41       55.37      3.32 o 
   7   5   2       62.58       58.96      2.54 o 
   8   5   2      223.38      223.30      5.54 o 
   9   5   2        0.10       -0.12      0.64 o 
  10   5   2        0.58        0.97      0.43 o 
  -7   6   2        2.74        3.30      0.82 o 
  -6   6   2        7.48        7.51      1.17 o 
  -5   6   2       12.04       11.39      1.07 o 
  -4   6   2        4.36        5.36      0.77 o 
  -3   6   2       26.02       31.15      1.41 o 
  -2   6   2        9.31       10.93      0.77 o 
  -1   6   2      107.62      124.37      7.61 o 
   0   6   2       40.31       33.44      3.94 o 
   1   6   2      338.96      362.66     11.91 o 
   2   6   2       24.57       25.04      3.53 o 
   3   6   2       70.31       83.66      7.10 o 
   4   6   2        2.52        3.93      2.03 o 
   5   6   2       86.79       98.00      3.77 o 
   6   6   2        0.59        1.16      0.56 o 
   7   6   2        0.67        1.02      0.52 o 
   8   6   2       13.14       12.85      1.34 o 
   9   6   2       14.38       16.88      1.99 o 
  10   6   2       12.51        9.93      1.06 o 
  -6   7   2        0.65        0.72      0.46 o 
  -5   7   2       35.71       37.82      2.23 o 
  -4   7   2       14.54       13.95      1.19 o 
  -3   7   2      271.90      263.62      4.27 o 
  -2   7   2       17.83       19.57      1.18 o 
  -1   7   2      346.83      344.76      4.28 o 
   0   7   2       94.51      113.15      8.19 o 
   2   7   2      261.85      292.87     12.64 o 
   3   7   2      224.75      271.02     13.37 o 
   4   7   2        1.43        2.34      0.46 o 
   5   7   2        3.31        3.22      0.52 o 
   6   7   2        5.26        5.51      1.21 o 
   7   7   2      121.28      132.51      7.29 o 
   8   7   2        2.57        2.26      0.73 o 
   9   7   2        4.60        4.30      1.01 o 
  -5   8   2       13.24       13.63      1.21 o 
  -4   8   2       26.25       24.97      2.29 o 
  -3   8   2        5.14        4.99      0.98 o 
  -2   8   2      931.30      916.09     11.67 o 
  -1   8   2      639.41      612.15     10.93 o 
   0   8   2       12.65       12.85      1.00 o 
   1   8   2      290.01      261.77      7.60 o 
   2   8   2      141.22      115.45      5.09 o 
   3   8   2      564.68      584.15      6.81 o 
   4   8   2       77.47       76.61      2.55 o 
   5   8   2        0.77        0.36      0.38 o 
   6   8   2       55.22       57.12      2.79 o 
   7   8   2      259.06      267.09      6.46 o 
   8   8   2       17.74       18.78      1.69 o 
   9   8   2        0.05        0.64      0.72 o 
  -5   9   2       39.03       44.51      2.63 o 
  -4   9   2        1.55        1.42      0.88 o 
  -3   9   2       44.95       47.31      3.97 o 
  -2   9   2        0.37       -0.07      0.75 o 
  -1   9   2      191.81      187.37      4.83 o 
   0   9   2        5.52        5.18      0.97 o 
   1   9   2      523.90      490.91      9.29 o 
   2   9   2      366.62      352.65      5.50 o 
   3   9   2      139.17      137.74      3.55 o 
   4   9   2       13.93       14.61      0.94 o 
   5   9   2        2.21        3.29      0.54 o 
   6   9   2      175.97      180.35      5.22 o 
   7   9   2        0.41        2.03      0.76 o 
   8   9   2       27.29       24.47      1.83 o 
   9   9   2        0.99        0.81      0.50 o 
  -4  10   2       43.83       47.46      2.89 o 
  -3  10   2       29.91       29.25      2.74 o 
  -2  10   2        0.36        1.41      0.82 o 
  -1  10   2      284.54      280.10      6.75 o 
   0  10   2      462.51      456.85      8.56 o 
   1  10   2      226.60      214.28      5.82 o 
   2  10   2      343.67      324.04      7.10 o 
   3  10   2       81.55       77.23      2.78 o 
   4  10   2       38.97       37.45      3.42 o 
   5  10   2       35.99       36.12      1.90 o 
   6  10   2      178.98      188.02      4.28 o 
   7  10   2        5.47        6.29      0.85 o 
   8  10   2        0.35        0.41      0.40 o 
   9  10   2       21.49       20.16      1.21 o 
  -3  11   2       75.14       72.33      3.61 o 
  -2  11   2        0.14        1.01      0.85 o 
  -1  11   2        1.01        1.78      0.73 o 
   0  11   2       38.50       37.67      2.49 o 
   1  11   2       45.54       41.21      4.97 o 
   2  11   2        4.62        5.61      1.19 o 
   3  11   2       21.98       18.18      1.68 o 
   4  11   2       10.19        8.52      1.23 o 
   5  11   2       58.95       66.05      4.40 o 
   6  11   2       87.50       90.32      3.22 o 
   7  11   2        0.28        0.34      0.36 o 
   8  11   2        7.36        4.81      1.07 o 
  -2  12   2        4.33        4.54      1.06 o 
  -1  12   2        1.15        1.14      1.23 o 
   0  12   2       80.71       81.19      3.32 o 
   1  12   2       16.84       15.78      1.60 o 
   2  12   2        1.68        8.53      5.49 o 
   3  12   2       11.27       10.84      1.96 o 
   4  12   2      191.22      178.41      9.12 o 
   5  12   2      158.91      164.36      4.48 o 
   6  12   2        5.56        4.65      0.78 o 
   7  12   2        8.21        6.88      0.84 o 
  -1  13   2        0.94        3.11      0.93 o 
   0  13   2       33.67       41.04      2.00 o 
   1  13   2       16.01       23.87      6.24 o 
   2  13   2       13.41       14.43      1.97 o 
   3  13   2       18.27       22.64      2.38 o 
   4  13   2        0.46        0.67      0.75 o 
   5  13   2       16.58       14.81      1.85 o 
   6  13   2        0.00       -0.07      0.54 o 
   1  14   2        1.21        3.02      0.70 o 
   2  14   2        5.49        5.42      1.01 o 
   3  14   2       16.27       16.89      1.67 o 
   4  14   2       14.95       13.45      1.47 o 
  -3 -13   3       10.61       12.03      1.33 o 
  -2 -13   3        3.74        5.47      0.93 o 
  -6 -12   3       31.46       34.13      2.19 o 
  -5 -12   3       47.44       54.17      3.18 o 
  -4 -12   3       30.30       34.98      2.82 o 
  -3 -12   3        5.90        3.60      1.11 o 
  -2 -12   3       51.88       52.80      3.49 o 
  -1 -12   3        3.52        3.70      1.06 o 
   0 -12   3       58.73       69.60      3.47 o 
   1 -12   3        3.62        3.81      0.81 o 
  -7 -11   3        0.83        0.81      0.51 o 
  -6 -11   3       48.14       53.80      3.38 o 
  -5 -11   3        2.81        2.42      1.04 o 
  -4 -11   3        0.65        2.25      1.23 o 
  -3 -11   3       99.61       87.88      5.16 o 
  -2 -11   3        2.28        1.83      1.04 o 
  -1 -11   3       73.39       76.60      2.99 o 
   0 -11   3       69.81       69.74      2.83 o 
   1 -11   3       22.69       22.72      1.54 o 
   2 -11   3       87.99       86.90      2.59 o 
  -7 -10   3        6.61        6.70      1.28 o 
  -6 -10   3       19.28       19.92      2.46 o 
  -5 -10   3        4.63        4.51      1.43 o 
  -4 -10   3        2.63        4.75      1.52 o 
  -3 -10   3      135.62      123.61      6.55 o 
  -2 -10   3       14.94       12.44      2.19 o 
  -1 -10   3       81.70       76.84      3.31 o 
   0 -10   3       94.61       83.98      3.46 o 
   1 -10   3      106.63      109.87      3.85 o 
   2 -10   3       31.36       29.28      1.90 o 
   3 -10   3       13.93       13.29      1.16 o 
   4 -10   3        7.79        6.80      0.94 o 
  -8  -9   3        2.66        1.94      0.71 o 
  -7  -9   3       23.71       26.33      2.66 o 
  -6  -9   3       39.21       42.36      3.76 o 
  -5  -9   3      153.55      162.80      7.46 o 
  -4  -9   3       15.54       19.15      2.72 o 
  -3  -9   3       36.16       35.40      3.53 o 
  -2  -9   3        0.18       -0.35      0.89 o 
  -1  -9   3       42.37       42.32      2.48 o 
   0  -9   3        4.96        7.39      0.89 o 
   1  -9   3      847.29      789.27     10.98 o 
   2  -9   3       22.03       24.48      2.13 o 
   3  -9   3       34.75       32.83      2.10 o 
   4  -9   3        1.61        2.06      0.90 o 
   5  -9   3       55.83       57.92      2.67 o 
  -8  -8   3       78.03       83.33      4.10 o 
  -7  -8   3       48.74       52.92      3.95 o 
  -6  -8   3        9.49        6.15      1.67 o 
  -5  -8   3      306.49      304.24     10.35 o 
  -4  -8   3      259.99      256.71      9.39 o 
  -3  -8   3        1.50        2.40      1.14 o 
  -2  -8   3      240.94      230.37      8.52 o 
  -1  -8   3        2.95        3.24      0.79 o 
   0  -8   3       65.64       63.44      2.25 o 
   1  -8   3      102.64      108.90      3.06 o 
   2  -8   3       53.79       54.04      2.27 o 
   3  -8   3        3.78        2.42      0.74 o 
   4  -8   3      368.67      372.29      7.01 o 
   5  -8   3        2.29        3.07      0.95 o 
  -9  -7   3        0.10        0.80      0.46 o 
  -8  -7   3       46.94       53.40      2.38 o 
  -7  -7   3        8.73        8.41      1.15 o 
  -6  -7   3        1.30        1.27      0.54 o 
  -5  -7   3      104.53      101.48      3.49 o 
  -4  -7   3      468.93      454.88     10.34 o 
  -3  -7   3      633.16      601.90     35.18 o 
  -2  -7   3       13.33       13.27      1.95 o 
  -1  -7   3       69.40       59.12      3.54 o 
   0  -7   3      886.81      812.03      9.31 o 
   1  -7   3       15.93       14.61      0.92 o 
   2  -7   3      144.54      142.28      2.98 o 
   3  -7   3      171.47      177.39      3.48 o 
   4  -7   3      117.12      113.62      3.36 o 
   5  -7   3       89.30       87.36      3.37 o 
   6  -7   3       32.49       35.47      2.59 o 
  -9  -6   3       13.46       13.76      0.77 o 
  -8  -6   3        8.87        9.19      1.40 o 
  -7  -6   3        2.21        1.92      1.09 o 
  -6  -6   3        5.93        5.31      1.34 o 
  -5  -6   3      117.51      115.14      5.84 o 
  -4  -6   3       21.30       22.11      1.52 o 
  -3  -6   3      129.07      118.71      4.67 o 
  -2  -6   3       23.17       29.65      2.04 o 
  -1  -6   3       30.24       33.75      5.54 o 
   0  -6   3      278.54      281.95     12.86 o 
   1  -6   3       76.53       93.74      2.41 o 
   2  -6   3       51.14       54.83      1.74 o 
   3  -6   3       82.41       79.60      2.22 o 
   4  -6   3      149.18      137.39      3.17 o 
   5  -6   3       51.64       50.47      1.94 o 
   6  -6   3        1.67        1.96      0.93 o 
   7  -6   3        8.27        9.67      1.29 o 
  -9  -5   3       34.19       35.02      1.68 o 
  -8  -5   3       96.31       91.56      4.91 o 
  -7  -5   3        9.72        9.95      1.92 o 
  -6  -5   3        5.48        4.71      1.15 o 
  -5  -5   3      188.94      194.16     10.46 o 
  -4  -5   3      136.21      130.97      4.51 o 
  -3  -5   3       68.93       66.57      6.53 o 
  -2  -5   3      516.61      538.03     12.61 o 
  -1  -5   3        0.54        1.16      0.72 o 
   0  -5   3      621.79      633.77     20.92 o 
   1  -5   3     1522.70     1629.85     35.42 o 
   2  -5   3       23.67       23.82      1.24 o 
   3  -5   3        0.56        0.17      0.33 o 
   4  -5   3       86.64       82.46      2.85 o 
   5  -5   3       56.23       55.68      2.37 o 
   6  -5   3       81.23       81.77      3.41 o 
   7  -5   3      185.56      196.88      6.47 o 
  -9  -4   3       28.03       31.86      2.24 o 
  -8  -4   3       12.53       11.56      1.97 o 
  -7  -4   3        2.37        3.03      1.31 o 
  -6  -4   3       11.85        9.59      1.86 o 
  -5  -4   3      267.27      249.43      6.75 o 
  -4  -4   3      644.24      659.24     21.90 o 
  -3  -4   3        0.42       -0.59      1.14 o 
  -2  -4   3       38.97       57.83      5.12 o 
  -1  -4   3     1117.96     1153.73     15.87 o 
   0  -4   3      206.61      202.73      5.81 o 
   1  -4   3      440.45      445.57     16.55 o 
   2  -4   3      224.63      238.48     12.94 o 
   3  -4   3       11.29        5.97      0.75 o 
   4  -4   3       30.95       31.25      1.38 o 
   5  -4   3      115.94      110.78      3.16 o 
   6  -4   3       29.46       30.43      1.77 o 
   7  -4   3        2.56        3.44      1.14 o 
   8  -4   3       19.10       26.10      2.10 o 
  -9  -3   3        1.38        2.74      0.82 o 
  -8  -3   3        0.90        1.21      0.59 o 
  -7  -3   3      101.22      106.91      5.72 o 
  -6  -3   3      143.39      129.30      5.27 o 
  -5  -3   3       96.63       82.11      3.82 o 
  -4  -3   3      571.47      621.03     20.34 o 
  -3  -3   3       17.06       16.12      1.87 o 
  -2  -3   3        5.98        8.89      1.55 o 
  -1  -3   3     1635.90     1720.84     47.44 o 
   0  -3   3       63.21       78.98      5.91 o 
   1  -3   3      727.47      771.12     19.33 o 
   2  -3   3     1344.69     1415.73     28.85 o 
   3  -3   3       16.12       14.56      3.28 o 
   4  -3   3       62.38       69.47      1.92 o 
   5  -3   3      156.30      158.96      3.21 o 
   6  -3   3      253.66      249.68      4.35 o 
   7  -3   3       12.67       11.36      1.90 o 
   8  -3   3        6.43        6.12      1.24 o 
  -9  -2   3        0.24        0.73      0.31 o 
  -8  -2   3       24.78       22.80      1.78 o 
  -7  -2   3       23.60       25.58      2.84 o 
  -6  -2   3       60.26       55.26      5.39 o 
  -5  -2   3       22.71       23.18      2.00 o 
  -4  -2   3        6.97        8.09      1.64 o 
  -3  -2   3       43.95       37.06      2.91 o 
  -2  -2   3      251.91      222.16      8.15 o 
  -1  -2   3      557.32      579.82     24.22 o 
   0  -2   3     3400.29     3226.32     33.32 o 
   1  -2   3       58.58       63.72      4.97 o 
   2  -2   3        0.36        0.68      1.17 o 
   3  -2   3      384.26      448.68     16.66 o 
   4  -2   3      161.39      159.19      5.11 o 
   5  -2   3       56.78       56.94      1.84 o 
   6  -2   3      181.06      177.18      3.95 o 
   7  -2   3        0.51        1.07      0.47 o 
   8  -2   3        1.02        1.38      0.63 o 
   9  -2   3       54.10       49.76      2.55 o 
  -9  -1   3       53.73       55.32      2.07 o 
  -8  -1   3       67.78       69.86      2.91 o 
  -7  -1   3        7.02        9.22      1.29 o 
  -6  -1   3       14.10       14.68      1.79 o 
  -5  -1   3        3.76        2.33      0.77 o 
  -4  -1   3       76.65       84.35      5.00 o 
  -3  -1   3       40.36       27.05      3.54 o 
  -2  -1   3     1063.49     1130.94     19.64 o 
  -1  -1   3      212.21      220.49      5.21 o 
   0  -1   3     1813.49     1710.53     20.32 o 
   1  -1   3        1.65        0.72      0.86 o 
   2  -1   3       19.41       32.45      3.76 o 
   3  -1   3     1007.08     1104.29     28.62 o 
   4  -1   3       36.11       38.85      5.35 o 
   5  -1   3      132.95      121.57      2.86 o 
   6  -1   3        4.54        4.09      0.73 o 
   7  -1   3      129.00      131.66      4.43 o 
   8  -1   3       16.57       18.48      1.28 o 
   9  -1   3       32.14       30.75      1.37 o 
  -9   0   3       44.84       45.43      3.12 o 
  -8   0   3        5.09        6.01      0.92 o 
  -7   0   3      113.93      116.97      4.01 o 
  -6   0   3      180.59      181.23      4.87 o 
  -5   0   3       14.57       16.47      1.49 o 
  -4   0   3       57.86       57.50      3.33 o 
  -3   0   3        5.93        3.23      1.56 o 
  -2   0   3      118.21      124.96      6.87 o 
  -1   0   3      591.91      586.62     12.96 o 
   0   0   3     1191.83     1139.98     12.67 o 
   1   0   3      533.79      577.76     11.29 o 
   2   0   3     2371.96     2304.62     15.96 o 
   3   0   3      674.68      707.44      9.92 o 
   4   0   3        3.34        9.99      1.39 o 
   5   0   3      586.85      606.33      7.16 o 
   6   0   3        6.71        6.77      0.89 o 
   7   0   3        4.20        4.80      1.49 o 
   8   0   3       45.95       44.79      2.63 o 
   9   0   3       19.12       19.87      1.10 o 
  -9   1   3       11.81       12.10      1.29 o 
  -8   1   3        3.88        4.36      0.61 o 
  -7   1   3      133.86      137.69      4.19 o 
  -6   1   3      143.22      143.57      4.30 o 
  -5   1   3      241.75      231.61     11.30 o 
  -4   1   3     1303.83     1403.10     18.80 o 
  -3   1   3     1280.61     1373.58     17.34 o 
  -2   1   3      978.59     1025.82     29.50 o 
  -1   1   3       11.45       12.49      2.06 o 
   0   1   3       78.81       75.32      1.75 o 
   1   1   3       35.63       31.64      1.42 o 
   2   1   3    20059.84    21353.78    593.36 o 
   3   1   3      223.84      208.66      6.52 o 
   4   1   3        8.42        2.54      0.99 o 
   5   1   3      293.33      314.89      8.65 o 
   6   1   3       21.12       20.40      1.86 o 
   7   1   3      258.95      235.70      8.00 o 
   8   1   3       14.03       16.29      1.56 o 
   9   1   3        7.23        9.64      0.84 o 
  -8   2   3        0.20        0.48      0.49 o 
  -7   2   3        1.64        3.13      0.63 o 
  -6   2   3       14.33       14.70      1.41 o 
  -5   2   3       91.67       85.80      3.03 o 
  -4   2   3      776.56      767.20     10.82 o 
  -3   2   3     1656.15     1717.45     15.48 o 
  -2   2   3      130.76      167.21      4.03 o 
  -1   2   3     1070.37     1100.66     19.48 o 
   0   2   3     1669.07     1603.17     21.41 o 
   1   2   3      493.67      437.94     11.48 o 
   2   2   3      369.14      376.73     11.36 o 
   3   2   3      933.57      897.71     19.35 o 
   4   2   3     1186.89     1151.19     31.93 o 
   5   2   3        6.65        8.88      1.85 o 
   6   2   3      221.93      242.51      4.38 o 
   7   2   3       73.31       65.04      3.38 o 
   8   2   3        4.03        5.08      1.25 o 
   9   2   3       22.29       21.73      1.65 o 
  10   2   3        0.39        1.09      0.49 o 
  -8   3   3        1.40        1.13      0.73 o 
  -7   3   3        0.70        1.45      0.66 o 
  -6   3   3        9.97        8.80      1.27 o 
  -5   3   3      414.17      408.17     10.21 o 
  -4   3   3        0.43        0.55      0.57 o 
  -3   3   3       62.38       65.35      6.57 o 
  -2   3   3      566.18      569.88     16.65 o 
  -1   3   3        0.63        0.35      0.24 o 
   0   3   3     5799.91     5900.21     43.98 o 
   1   3   3      696.28      663.85     14.88 o 
   2   3   3      549.06      588.47     15.09 o 
   3   3   3       79.32       98.16      6.74 o 
   4   3   3        1.41       -0.44      1.55 o 
   5   3   3       95.70      110.48      6.46 o 
   6   3   3      328.76      338.25      5.30 o 
   7   3   3      154.34      160.25      5.69 o 
   8   3   3        0.93        0.87      0.69 o 
   9   3   3        8.75        6.86      1.64 o 
  10   3   3        2.92        2.75      0.50 o 
  -8   4   3        0.42       -0.15      0.50 o 
  -7   4   3       34.26       36.54      1.99 o 
  -6   4   3       40.27       40.55      2.42 o 
  -5   4   3       45.72       44.65      2.55 o 
  -4   4   3        8.95        7.87      1.06 o 
  -3   4   3      378.99      357.26      7.42 o 
  -2   4   3      358.94      365.13     14.06 o 
  -1   4   3     4056.92     4480.09    143.79 o 
   0   4   3      306.42      313.65      9.89 o 
   1   4   3        0.54        1.58      0.62 o 
   2   4   3       32.06       28.05      3.59 o 
   3   4   3       32.90       39.28      4.59 o 
   4   4   3      335.75      373.43     15.14 o 
   5   4   3        7.88        9.60      2.78 o 
   6   4   3       26.14       23.46      1.42 o 
   7   4   3      118.11      119.77      6.03 o 
   8   4   3       18.70       17.50      1.55 o 
   9   4   3        6.08        4.08      1.10 o 
  10   4   3       12.64       12.53      0.96 o 
  -7   5   3        7.95        7.14      1.38 o 
  -6   5   3       17.93       17.25      1.22 o 
  -5   5   3       25.81       25.05      1.71 o 
  -4   5   3      145.17      134.19      4.40 o 
  -3   5   3      430.22      432.27      4.86 o 
  -2   5   3      310.49      366.57     14.56 o 
  -1   5   3      500.75      556.37     15.61 o 
   0   5   3       91.48       91.75      3.74 o 
   1   5   3       25.69       18.59      2.45 o 
   2   5   3      375.19      393.25      8.17 o 
   3   5   3      230.97      243.70     11.87 o 
   4   5   3       30.81       33.62      4.88 o 
   5   5   3       52.25       53.94      2.95 o 
   6   5   3       41.76       43.08      5.08 o 
   7   5   3        0.07        0.09      0.62 o 
   8   5   3       10.63        9.67      1.24 o 
   9   5   3        1.55        2.17      0.96 o 
  10   5   3       22.51       19.38      1.29 o 
  -7   6   3        0.25       -0.23      0.43 o 
  -6   6   3       11.74        9.48      0.94 o 
  -5   6   3        4.16        3.56      0.66 o 
  -4   6   3       91.85       80.76      2.75 o 
  -3   6   3        5.82        4.97      0.77 o 
  -2   6   3       40.75       40.95      1.49 o 
  -1   6   3       61.33       73.11      5.73 o 
   0   6   3       25.42       25.21      2.05 o 
   1   6   3      348.99      351.75     12.62 o 
   2   6   3      102.28      117.68      7.99 o 
   3   6   3      260.07      296.17     13.72 o 
   4   6   3      104.64      107.85      9.10 o 
   5   6   3      124.41      132.54      3.48 o 
   6   6   3       62.53       60.42      2.50 o 
   7   6   3      175.59      179.03      4.85 o 
   8   6   3       58.25       58.15      2.79 o 
   9   6   3        2.47        1.80      0.76 o 
  10   6   3        6.44        5.36      1.65 o 
  -6   7   3       44.32       45.79      2.92 o 
  -5   7   3        4.15        4.32      0.80 o 
  -4   7   3      214.64      201.14      6.22 o 
  -3   7   3        1.65        1.64      0.47 o 
  -2   7   3        1.17        0.00      0.34 o 
  -1   7   3        7.44        6.34      0.75 o 
   0   7   3       70.48       63.98      2.55 o 
   1   7   3      373.42      377.93     13.45 o 
   2   7   3      218.85      248.71     12.23 o 
   3   7   3      167.29      189.14     11.67 o 
   4   7   3       12.46       13.88      1.66 o 
   5   7   3       79.59       86.35      2.99 o 
   6   7   3       33.24       34.14      2.02 o 
   7   7   3       23.11       19.57      1.59 o 
   8   7   3       83.13       82.83      3.16 o 
   9   7   3       63.07       71.83      3.47 o 
  10   7   3        3.10        4.20      0.87 o 
  -5   8   3       23.44       23.17      1.53 o 
  -4   8   3       34.75       35.50      2.18 o 
  -3   8   3       93.29       84.28      2.84 o 
  -2   8   3      240.13      236.05      4.69 o 
  -1   8   3     1839.56     1761.81     16.93 o 
   0   8   3      474.28      473.17      9.48 o 
   1   8   3      157.06      152.92      2.84 o 
   2   8   3       26.99       30.59      2.45 o 
   3   8   3      319.82      315.37      4.09 o 
   4   8   3       49.76       48.01      1.99 o 
   5   8   3       25.19       24.47      1.46 o 
   6   8   3      176.81      180.36      4.95 o 
   7   8   3      122.27      121.74      7.84 o 
   8   8   3        5.48        7.40      1.43 o 
   9   8   3       10.85       12.66      1.79 o 
  -5   9   3       49.21       43.83      2.30 o 
  -4   9   3        3.85        4.62      1.59 o 
  -3   9   3       68.68       64.93      2.96 o 
  -2   9   3       62.96       61.59      2.97 o 
  -1   9   3        4.92        4.97      0.79 o 
   0   9   3      423.29      405.68      7.03 o 
   1   9   3        1.97        1.78      0.54 o 
   2   9   3      101.03       93.66      2.81 o 
   3   9   3      411.58      398.05      5.10 o 
   4   9   3       39.21       34.74      1.48 o 
   5   9   3      162.14      156.58      3.63 o 
   6   9   3       86.48       87.70      3.70 o 
   7   9   3        1.93        1.49      0.68 o 
   8   9   3        1.58        1.32      0.66 o 
   9   9   3        0.29        0.70      0.73 o 
  -4  10   3        7.56        8.13      1.22 o 
  -3  10   3       49.13       50.07      2.26 o 
  -2  10   3       10.28       11.61      1.10 o 
  -1  10   3      254.05      260.94      4.91 o 
   0  10   3      388.01      397.59      7.43 o 
   1  10   3       21.88       21.84      1.45 o 
   2  10   3      406.62      383.25      7.72 o 
   3  10   3      136.88      141.57      4.29 o 
   4  10   3       90.48       90.71      2.40 o 
   5  10   3       26.26       21.83      1.25 o 
   6  10   3       29.41       28.24      1.70 o 
   7  10   3        0.30        1.01      0.56 o 
   8  10   3        6.86        7.48      0.83 o 
   9  10   3       21.42       19.06      2.10 o 
  -3  11   3        0.48        0.86      0.68 o 
  -2  11   3       25.78       23.81      2.37 o 
  -1  11   3       89.27       94.35      3.71 o 
   0  11   3       88.34       87.35      3.72 o 
   1  11   3       38.25       40.60      2.61 o 
   2  11   3      558.74      545.05      9.32 o 
   3  11   3      113.63      105.77      5.90 o 
   4  11   3      199.79      193.72      8.04 o 
   5  11   3        5.83        7.77      0.98 o 
   6  11   3       27.60       30.49      1.98 o 
   7  11   3        3.99        3.80      0.60 o 
   8  11   3       33.74       29.96      1.31 o 
  -2  12   3       24.73       26.75      2.08 o 
  -1  12   3        0.99        1.11      0.79 o 
   0  12   3       42.68       48.56      2.57 o 
   1  12   3       79.46       82.84      3.46 o 
   2  12   3       99.66      115.63      6.88 o 
   3  12   3       45.36       44.76      3.75 o 
   4  12   3       10.18       11.32      1.96 o 
   5  12   3       44.24       42.56      3.48 o 
   6  12   3       88.25       87.46      3.01 o 
   7  12   3       18.46       15.05      0.87 o 
   8  12   3        9.44        9.47      1.11 o 
  -1  13   3        0.09        4.59      1.03 o 
   0  13   3       17.92       23.91      1.59 o 
   1  13   3      136.66      141.15      6.25 o 
   2  13   3        4.98        3.31      1.04 o 
   3  13   3       10.13        8.91      1.61 o 
   4  13   3        0.15        0.71      0.75 o 
   5  13   3       11.90       13.34      1.82 o 
   6  13   3       31.29       33.71      2.49 o 
   7  13   3        3.49        2.69      0.70 o 
   1  14   3       33.53       31.85      2.10 o 
   2  14   3        1.49        1.32      0.69 o 
   3  14   3        2.88        4.15      0.90 o 
   4  14   3       25.43       22.63      1.93 o 
   5  14   3       36.26       35.15      2.22 o 
  -5 -12   4        9.61       11.64      1.32 o 
  -4 -12   4       69.58       73.15      3.60 o 
  -3 -12   4       15.40       18.24      1.96 o 
  -2 -12   4        2.96        5.12      1.14 o 
  -1 -12   4        0.39        0.16      0.57 o 
   0 -12   4       52.63       55.25      2.86 o 
  -6 -11   4        1.76        1.32      0.66 o 
  -5 -11   4        0.95        0.67      0.71 o 
  -4 -11   4        0.39        0.91      0.93 o 
  -3 -11   4        1.02        2.38      1.02 o 
  -2 -11   4        0.01       -1.04      1.04 o 
  -1 -11   4       53.94       58.50      3.98 o 
   0 -11   4      212.70      210.78      7.13 o 
   1 -11   4       11.88       11.83      1.62 o 
   2 -11   4       11.25        9.05      1.18 o 
  -7 -10   4        3.94        3.78      0.54 o 
  -6 -10   4        3.10        2.70      1.06 o 
  -5 -10   4       21.97       19.33      2.36 o 
  -4 -10   4        8.04        7.78      1.81 o 
  -3 -10   4       14.89        9.90      1.89 o 
  -2 -10   4       19.83       19.58      2.57 o 
  -1 -10   4       58.86       59.90      4.45 o 
   0 -10   4        1.20        0.41      0.88 o 
   1 -10   4        5.95        6.26      0.93 o 
   2 -10   4       16.08       18.45      1.39 o 
   3 -10   4       18.27       19.87      1.88 o 
  -8  -9   4        1.03        0.78      0.41 o 
  -7  -9   4        6.02        6.22      1.19 o 
  -6  -9   4       30.42       30.54      2.95 o 
  -5  -9   4      166.70      175.22      7.47 o 
  -4  -9   4        0.17        1.53      1.22 o 
  -3  -9   4       81.07       73.21      5.10 o 
  -2  -9   4       17.56       16.77      2.50 o 
  -1  -9   4       63.02       63.93      4.76 o 
   0  -9   4       22.87       23.62      2.43 o 
   1  -9   4      265.28      255.92      5.98 o 
   2  -9   4       87.67       91.15      3.66 o 
   3  -9   4        9.38        9.54      1.14 o 
   4  -9   4        5.06        4.51      1.06 o 
  -8  -8   4        4.34        4.72      0.88 o 
  -7  -8   4       25.99       24.17      2.49 o 
  -6  -8   4        6.55        6.37      1.66 o 
  -5  -8   4       13.08       12.70      2.24 o 
  -4  -8   4      185.33      190.89      8.01 o 
  -3  -8   4       12.38       11.88      2.12 o 
  -2  -8   4      244.09      246.36      9.00 o 
  -1  -8   4      135.03      141.76      6.06 o 
   0  -8   4        7.01        3.96      0.90 o 
   1  -8   4      200.58      204.11      5.43 o 
   2  -8   4       46.52       43.47      2.01 o 
   3  -8   4       95.50       92.25      2.90 o 
   4  -8   4        5.43        5.33      0.90 o 
   5  -8   4        8.95        8.27      0.88 o 
  -8  -7   4       70.37       72.09      2.44 o 
  -7  -7   4       23.33       22.07      1.68 o 
  -6  -7   4        9.17        7.65      1.13 o 
  -5  -7   4        0.43        0.82      1.21 o 
  -4  -7   4      343.20      318.75      8.69 o 
  -3  -7   4      804.63      792.72     33.65 o 
  -2  -7   4        0.36       -0.17      1.00 o 
  -1  -7   4      224.69      228.38      7.26 o 
   0  -7   4        2.18        0.75      2.38 o 
   1  -7   4      346.25      336.69      5.02 o 
   2  -7   4      202.01      199.96      4.11 o 
   3  -7   4       33.76       31.63      1.79 o 
   4  -7   4       53.27       51.92      2.25 o 
   5  -7   4      167.64      172.18      4.52 o 
   6  -7   4      374.53      383.95      7.60 o 
  -8  -6   4       22.07       27.61      1.93 o 
  -7  -6   4        5.80        5.19      0.96 o 
  -6  -6   4        0.28        0.48      0.61 o 
  -5  -6   4       13.61       14.50      1.38 o 
  -4  -6   4      408.28      389.01      6.62 o 
  -3  -6   4       47.47       53.42      2.53 o 
  -2  -6   4      153.09      171.89     11.44 o 
  -1  -6   4        1.48        1.51      0.85 o 
   0  -6   4      633.44      612.27     11.31 o 
   1  -6   4      119.65      114.33      2.75 o 
   2  -6   4       46.82       48.15      1.95 o 
   3  -6   4       29.25       26.92      2.02 o 
   4  -6   4        5.13        5.91      0.72 o 
   5  -6   4      118.15      117.43      2.83 o 
   6  -6   4        0.10        0.57      0.81 o 
   7  -6   4       18.90       20.83      1.61 o 
  -9  -5   4       14.32       14.01      0.99 o 
  -8  -5   4      139.90      146.36      5.93 o 
  -7  -5   4       35.18       33.42      3.16 o 
  -6  -5   4      129.80      113.95      5.88 o 
  -5  -5   4        3.66        3.94      1.25 o 
  -4  -5   4      538.23      534.74      7.45 o 
  -3  -5   4      126.77      130.57     12.94 o 
  -2  -5   4       99.30      107.09      7.78 o 
  -1  -5   4      546.58      518.19     19.00 o 
   0  -5   4      571.93      590.60     21.48 o 
   1  -5   4      785.67      832.74     12.19 o 
   2  -5   4        0.52        2.43      0.46 o 
   3  -5   4        8.29        9.09      0.96 o 
   4  -5   4      120.06      122.00      3.27 o 
   5  -5   4      133.75      127.08      3.54 o 
   6  -5   4       32.78       40.13      1.65 o 
   7  -5   4       45.74       44.55      2.94 o 
  -9  -4   4       37.37       38.51      1.68 o 
  -8  -4   4      101.51      106.59      3.34 o 
  -7  -4   4        5.61        4.16      1.32 o 
  -6  -4   4       28.83       23.84      2.75 o 
  -5  -4   4       53.04       54.75      3.35 o 
  -4  -4   4      710.59      754.95     17.56 o 
  -3  -4   4        4.64        1.77      1.75 o 
  -2  -4   4      405.11      430.12     15.17 o 
  -1  -4   4     1341.24     1243.36     28.66 o 
   0  -4   4      345.83      386.47     15.61 o 
   1  -4   4      174.34      175.95     11.00 o 
   2  -4   4       27.79       37.16      5.53 o 
   3  -4   4        9.94        8.92      1.32 o 
   4  -4   4      109.49      106.09      2.95 o 
   5  -4   4      184.99      168.18      4.11 o 
   6  -4   4       38.02       34.97      1.87 o 
   7  -4   4        0.26        0.80      0.53 o 
   8  -4   4        0.70        0.78      0.54 o 
  -9  -3   4        7.50        9.13      0.86 o 
  -8  -3   4        0.28        0.35      0.49 o 
  -7  -3   4        7.44        9.40      1.88 o 
  -6  -3   4       13.08       12.61      3.93 o 
  -5  -3   4      236.33      248.76      6.99 o 
  -4  -3   4        0.57       -0.48      0.48 o 
  -3  -3   4      260.33      309.16      9.19 o 
  -2  -3   4       35.95       23.40      2.88 o 
  -1  -3   4       41.86       49.58      3.07 o 
   0  -3   4      459.10      482.95     15.60 o 
   1  -3   4      274.96      292.27     12.73 o 
   2  -3   4       31.81       30.05      4.59 o 
   3  -3   4      439.12      421.17     15.92 o 
   4  -3   4       62.18       64.24      1.91 o 
   5  -3   4      139.86      136.96      3.04 o 
   6  -3   4        2.15        2.25      0.53 o 
   7  -3   4       40.30       39.01      2.24 o 
   8  -3   4       78.02       79.46      2.73 o 
  -9  -2   4       19.66       17.32      1.10 o 
  -8  -2   4        0.45        0.61      0.42 o 
  -7  -2   4       27.52       32.34      3.21 o 
  -6  -2   4       88.86       88.60      4.44 o 
  -5  -2   4       66.05       57.65      3.32 o 
  -4  -2   4        3.01        6.09      0.95 o 
  -3  -2   4        1.24        2.70      1.33 o 
  -2  -2   4      144.71      142.54      7.41 o 
  -1  -2   4       10.65       11.35      1.53 o 
   0  -2   4     1676.98     1626.69     25.54 o 
   1  -2   4      210.79      226.17     10.06 o 
   2  -2   4      388.12      391.18     14.66 o 
   3  -2   4      480.09      539.40     19.23 o 
   4  -2   4       63.72       64.65      2.07 o 
   5  -2   4        6.51        7.80      0.75 o 
   6  -2   4      126.40      116.18      2.96 o 
   7  -2   4        8.69       11.21      1.08 o 
   8  -2   4        4.32        3.69      0.67 o 
  -9  -1   4       12.48       12.80      1.28 o 
  -8  -1   4       33.93       33.97      1.61 o 
  -7  -1   4       68.43       60.70      2.99 o 
  -6  -1   4       27.86       24.55      2.34 o 
  -5  -1   4      204.64      174.09      5.62 o 
  -4  -1   4      149.73      128.39      6.57 o 
  -3  -1   4        1.02        1.11      1.04 o 
  -2  -1   4      584.53      694.98     17.24 o 
  -1  -1   4       16.26       24.99      2.87 o 
   0  -1   4       41.68       40.65      3.45 o 
   1  -1   4       21.31       20.11      2.73 o 
   2  -1   4      643.80      595.34     16.72 o 
   3  -1   4       32.51       17.66      3.38 o 
   4  -1   4       17.90       16.84      3.88 o 
   5  -1   4        0.56        0.59      0.35 o 
   6  -1   4      200.11      190.54      4.05 o 
   7  -1   4        6.43        4.19      0.71 o 
   8  -1   4        1.99        1.89      0.70 o 
   9  -1   4        4.43        3.49      0.78 o 
  -8   0   4       13.74       15.39      1.07 o 
  -7   0   4      112.64      111.74      3.97 o 
  -6   0   4      929.01      889.45     11.13 o 
  -5   0   4      174.54      177.94      7.23 o 
  -4   0   4      267.83      271.32      7.40 o 
  -3   0   4      132.01      128.75      8.63 o 
  -2   0   4      482.25      479.11     14.77 o 
  -1   0   4       54.53       43.41      4.11 o 
   0   0   4      953.40      911.21     10.49 o 
   1   0   4     1141.00     1114.69     17.42 o 
   2   0   4     4840.01     4924.69     45.56 o 
   3   0   4      103.80       90.07      4.49 o 
   4   0   4      164.30      169.63      5.81 o 
   5   0   4      512.90      522.65      7.29 o 
   6   0   4      303.00      297.40      6.04 o 
   7   0   4       29.74       28.37      2.15 o 
   8   0   4        0.83        1.20      0.67 o 
   9   0   4        6.79        5.24      0.60 o 
  -8   1   4       38.02       41.19      1.59 o 
  -7   1   4        5.14        2.96      0.56 o 
  -6   1   4       28.13       23.73      1.84 o 
  -5   1   4       52.67       55.71      2.58 o 
  -4   1   4       48.49       42.24      3.75 o 
  -3   1   4     1986.21     1993.62     36.04 o 
  -2   1   4      515.59      518.82     16.03 o 
  -1   1   4      423.08      388.16     12.45 o 
   0   1   4      169.12      186.63     13.20 o 
   1   1   4     2005.31     2024.07     20.62 o 
   2   1   4      129.04      163.63      4.31 o 
   3   1   4      252.77      292.22      6.69 o 
   4   1   4      421.58      469.71      9.69 o 
   5   1   4      559.13      571.55      8.05 o 
   6   1   4      394.84      409.96     12.77 o 
   7   1   4        0.11        3.52      0.99 o 
   8   1   4       56.37       53.54      2.79 o 
   9   1   4        8.34        9.72      0.82 o 
  -8   2   4       40.92       40.63      2.36 o 
  -7   2   4       64.37       66.18      2.98 o 
  -6   2   4        3.33        4.38      1.06 o 
  -5   2   4     1624.54     1547.51     37.59 o 
  -4   2   4      326.12      319.86     13.64 o 
  -3   2   4      375.04      409.58     16.74 o 
  -2   2   4       41.58       55.46      5.53 o 
  -1   2   4       30.89       38.12      4.13 o 
   0   2   4       94.00       97.82      6.00 o 
   1   2   4       74.02       77.85      3.45 o 
   2   2   4       34.70       31.47      2.39 o 
   3   2   4       21.39       20.28      3.43 o 
   4   2   4     2364.05     2491.72     27.77 o 
   5   2   4      900.38      924.19     18.75 o 
   6   2   4      258.30      267.24      6.64 o 
   7   2   4        5.67        5.59      1.40 o 
   8   2   4        1.53        2.91      1.11 o 
   9   2   4       56.12       54.16      1.92 o 
  -8   3   4        6.17        8.13      1.26 o 
  -7   3   4       24.23       24.76      1.78 o 
  -6   3   4        3.73        4.99      0.92 o 
  -5   3   4      162.15      159.23      4.78 o 
  -4   3   4     1194.45     1173.71     18.94 o 
  -3   3   4     1560.15     1552.08     34.23 o 
  -2   3   4     1480.19     1610.98     30.85 o 
  -1   3   4     1608.21     1744.42     28.46 o 
   0   3   4     1858.20     1793.40     26.97 o 
   1   3   4      541.55      577.91     14.43 o 
   2   3   4       21.23       14.69      2.85 o 
   3   3   4      855.82      906.57     22.00 o 
   4   3   4      725.91      781.47     18.50 o 
   5   3   4      222.22      195.80      8.73 o 
   6   3   4        2.48        2.07      0.56 o 
   7   3   4        2.66        3.75      0.69 o 
   8   3   4       30.07       31.50      2.78 o 
   9   3   4       53.11       56.18      2.61 o 
  10   3   4        9.78       12.44      0.91 o 
  -8   4   4        0.16        1.05      0.56 o 
  -7   4   4        4.19        2.73      0.68 o 
  -6   4   4       18.85       17.73      1.68 o 
  -5   4   4      102.14       95.89      3.80 o 
  -4   4   4      283.29      271.67      6.61 o 
  -3   4   4      144.51      135.17      3.57 o 
  -2   4   4       15.41       10.26      2.72 o 
  -1   4   4      981.05     1079.69     23.23 o 
   0   4   4     3153.25     3261.13     37.56 o 
   1   4   4     2644.10     2653.21     77.67 o 
   2   4   4       66.63       64.52      5.79 o 
   3   4   4        5.27        5.58      1.90 o 
   4   4   4     1332.72     1417.63     31.42 o 
   5   4   4       39.26       36.92      2.57 o 
   6   4   4       70.46       77.67      3.46 o 
   7   4   4       76.74       80.23      4.22 o 
   8   4   4      132.40      137.75      3.85 o 
   9   4   4       29.98       27.30      2.60 o 
  10   4   4        4.80        5.68      0.76 o 
  -7   5   4        0.49        0.09      0.38 o 
  -6   5   4       30.45       27.79      1.95 o 
  -5   5   4      103.24       92.60      3.74 o 
  -4   5   4       71.81       66.31      3.09 o 
  -3   5   4      243.88      225.26      4.88 o 
  -2   5   4        8.22        7.67      0.85 o 
  -1   5   4      120.55      106.20      7.48 o 
   0   5   4     1029.74     1156.13     22.36 o 
   1   5   4      255.67      309.17      8.07 o 
   2   5   4      524.66      539.25     10.97 o 
   3   5   4        4.34        8.30      2.52 o 
   4   5   4      361.83      315.98     15.49 o 
   5   5   4       40.67       35.73      1.47 o 
   6   5   4      176.60      164.79      9.96 o 
   7   5   4       67.90       67.07      4.26 o 
   8   5   4        2.66        2.39      0.69 o 
   9   5   4        0.70        1.13      0.71 o 
  10   5   4        0.63        0.61      0.36 o 
  -7   6   4        0.16        0.14      0.49 o 
  -6   6   4        0.17        0.40      0.52 o 
  -5   6   4       36.07       39.01      2.42 o 
  -4   6   4       40.86       38.80      1.91 o 
  -3   6   4       24.67       27.93      1.55 o 
  -2   6   4       73.14       69.83      1.88 o 
  -1   6   4        0.38        1.80      0.54 o 
   0   6   4      561.36      636.79     16.70 o 
   1   6   4       16.71       10.61      1.52 o 
   2   6   4        5.17        6.36      1.94 o 
   3   6   4      590.72      666.45     21.85 o 
   4   6   4       20.03       19.45      1.31 o 
   5   6   4       20.96       20.09      1.44 o 
   6   6   4       17.31       19.01      2.20 o 
   7   6   4      104.79       98.61      5.28 o 
   8   6   4       44.59       47.49      2.49 o 
   9   6   4        5.62        4.20      0.73 o 
  10   6   4        6.93        5.49      1.48 o 
  -6   7   4        3.34        2.92      0.85 o 
  -5   7   4       33.93       35.15      2.14 o 
  -4   7   4      109.45       96.37      2.96 o 
  -3   7   4       82.59       81.86      2.76 o 
  -2   7   4      401.31      401.61      5.08 o 
  -1   7   4      468.66      462.79      5.14 o 
   0   7   4        7.05        5.88      0.58 o 
   2   7   4       40.39       32.18      4.61 o 
   3   7   4       24.03       19.30      1.12 o 
   4   7   4       11.44       11.37      0.93 o 
   5   7   4      363.36      366.41      6.33 o 
   6   7   4       58.23       56.12      3.39 o 
   7   7   4        0.75        0.50      0.82 o 
   8   7   4        1.80        2.06      0.62 o 
   9   7   4        6.09        5.21      0.62 o 
  -5   8   4        1.39        0.84      0.87 o 
  -4   8   4       60.31       63.07      2.28 o 
  -3   8   4       20.68       21.94      1.47 o 
  -2   8   4       20.65       17.73      1.22 o 
  -1   8   4      241.48      229.91      3.90 o 
   0   8   4       36.29       37.65      1.76 o 
   1   8   4      669.00      669.40     10.17 o 
   2   8   4      330.79      308.46      4.49 o 
   3   8   4      199.63      200.76      3.79 o 
   4   8   4        7.30        7.86      0.85 o 
   5   8   4        1.01        1.11      0.44 o 
   6   8   4       57.41       56.11      2.38 o 
   7   8   4       41.91       42.61      2.63 o 
   8   8   4      160.47      164.25      6.10 o 
   9   8   4       13.47       12.36      1.19 o 
  -5   9   4        0.16        0.18      0.51 o 
  -4   9   4       28.64       32.30      1.77 o 
  -3   9   4       36.00       34.08      2.11 o 
  -2   9   4        4.28        3.39      0.67 o 
  -1   9   4        4.29        3.33      0.67 o 
   0   9   4     1021.33      994.55     11.16 o 
   1   9   4     1013.32      951.42     10.08 o 
   2   9   4      187.27      178.60      3.39 o 
   3   9   4       25.48       24.39      1.83 o 
   4   9   4       35.78       35.49      1.86 o 
   5   9   4      115.50      115.96      3.24 o 
   6   9   4       48.64       48.67      2.78 o 
   7   9   4       20.24       19.99      1.83 o 
   8   9   4       43.23       43.49      2.37 o 
   9   9   4       49.87       49.90      1.71 o 
  -4  10   4       25.21       22.91      1.67 o 
  -3  10   4       42.82       43.43      2.64 o 
  -2  10   4        0.10        0.46      0.65 o 
  -1  10   4       27.99       29.97      1.72 o 
   0  10   4       17.48       14.73      1.25 o 
   1  10   4       35.13       35.76      1.88 o 
   2  10   4       18.62       17.47      1.38 o 
   3  10   4       43.21       40.52      2.42 o 
   4  10   4       64.65       64.06      4.09 o 
   5  10   4       77.22       80.27      2.76 o 
   6  10   4       58.01       56.21      2.33 o 
   7  10   4        3.82        2.10      0.57 o 
   8  10   4        8.60        6.31      0.73 o 
   9  10   4        1.24        0.45      0.47 o 
  -3  11   4        0.23       -0.61      0.62 o 
  -2  11   4        6.15        8.79      0.95 o 
  -1  11   4       89.36       91.36      2.73 o 
   0  11   4      304.65      302.14      5.19 o 
   1  11   4      225.37      216.31      4.47 o 
   2  11   4      100.33      110.66      3.25 o 
   3  11   4       45.08       46.75      2.57 o 
   4  11   4      152.84      154.99      4.63 o 
   5  11   4      166.88      177.35      4.47 o 
   6  11   4       27.12       30.90      2.03 o 
   7  11   4       21.57       21.36      1.26 o 
   8  11   4        5.45        6.24      0.60 o 
  -2  12   4       69.43       61.15      2.81 o 
  -1  12   4       79.73       85.20      2.99 o 
   0  12   4      254.44      268.08      5.75 o 
   1  12   4       12.47       14.42      4.33 o 
   2  12   4        4.07        2.55      0.98 o 
   3  12   4      120.27      131.21      6.33 o 
   4  12   4        8.81       10.43      1.93 o 
   5  12   4       28.23       28.97      2.89 o 
   6  12   4        0.18        0.57      0.80 o 
   7  12   4       23.61       20.29      1.30 o 
   8  12   4       14.38       16.37      1.49 o 
   0  13   4       11.84       20.01      6.39 o 
   1  13   4        2.33        1.27      0.78 o 
   2  13   4        3.02        2.82      0.99 o 
   3  13   4       75.82       74.34      4.29 o 
   4  13   4       26.25       24.13      2.43 o 
   5  13   4       31.58       33.73      2.77 o 
   6  13   4       49.80       50.10      3.04 o 
   7  13   4       19.11       17.10      1.52 o 
   1  14   4        4.01        3.43      0.80 o 
   2  14   4       32.35       33.36      2.31 o 
   3  14   4        4.67        5.34      1.02 o 
   4  14   4        1.67        1.25      0.65 o 
   5  14   4        3.30        1.97      0.67 o 
  -3 -12   5       18.01       20.58      1.77 o 
  -2 -12   5       54.55       56.84      2.91 o 
  -1 -12   5       28.73       28.49      1.99 o 
  -5 -11   5        1.60        0.82      0.62 o 
  -4 -11   5       21.31       21.27      2.13 o 
  -3 -11   5      166.93      188.63      6.51 o 
  -2 -11   5       54.14       64.71      3.93 o 
  -1 -11   5        1.49        4.65      1.17 o 
   0 -11   5       23.12       16.94      1.99 o 
   1 -11   5       32.39       34.87      2.43 o 
  -6 -10   5       26.05       26.20      1.35 o 
  -5 -10   5        0.95       -0.37      0.77 o 
  -4 -10   5       19.35       19.33      2.36 o 
  -3 -10   5        4.67        3.53      1.30 o 
  -2 -10   5        0.51       -0.78      0.86 o 
  -1 -10   5       12.34       10.07      1.82 o 
   0 -10   5        0.18       -0.66      0.97 o 
   1 -10   5      175.83      170.48      6.54 o 
   2 -10   5       33.19       35.94      2.72 o 
   3 -10   5        1.72        0.78      0.54 o 
  -7  -9   5        1.08        0.83      0.35 o 
  -6  -9   5        8.45        9.00      1.51 o 
  -5  -9   5       16.37       19.27      2.36 o 
  -4  -9   5       64.14       64.85      4.51 o 
  -3  -9   5       31.69       39.75      3.68 o 
  -2  -9   5       62.17       59.99      4.48 o 
  -1  -9   5       11.11       10.33      1.98 o 
   0  -9   5       43.26       43.96      3.89 o 
   1  -9   5       22.69       24.15      2.77 o 
   2  -9   5       58.07       56.22      4.03 o 
   3  -9   5        9.89        9.06      1.39 o 
   4  -9   5       27.53       25.13      1.97 o 
  -8  -8   5        1.77        1.78      0.58 o 
  -7  -8   5        0.08       -0.70      0.70 o 
  -6  -8   5       85.07       86.53      4.66 o 
  -5  -8   5      172.98      174.97      7.29 o 
  -4  -8   5        5.06        3.77      1.49 o 
  -3  -8   5      216.25      234.86      8.82 o 
  -2  -8   5       26.58       21.46      2.73 o 
  -1  -8   5       17.52       21.99      2.79 o 
   0  -8   5      204.60      199.92      8.24 o 
   1  -8   5       26.94       26.42      3.07 o 
   2  -8   5       10.32       11.09      0.99 o 
   3  -8   5       55.74       58.79      2.44 o 
   4  -8   5      131.54      133.80      3.67 o 
   5  -8   5       25.78       23.11      1.86 o 
  -8  -7   5        1.13        0.97      0.74 o 
  -7  -7   5        3.75        4.67      0.80 o 
  -6  -7   5       84.23       90.10      3.40 o 
  -5  -7   5      326.60      342.52      8.85 o 
  -4  -7   5       37.64       32.99      2.15 o 
  -3  -7   5     1245.81     1183.27     19.54 o 
  -2  -7   5     1128.55     1123.62     18.70 o 
  -1  -7   5       73.80       77.57      6.61 o 
   0  -7   5       74.05       86.17      7.84 o 
   1  -7   5       20.84       16.92      4.83 o 
   2  -7   5      417.23      419.40      6.11 o 
   3  -7   5       15.91       18.39      1.34 o 
   4  -7   5       26.79       28.15      1.59 o 
   5  -7   5       47.68       47.64      2.21 o 
  -8  -6   5       11.97        9.53      0.97 o 
  -7  -6   5        0.04        0.94      0.70 o 
  -6  -6   5        0.88       -0.24      0.61 o 
  -5  -6   5        3.84        2.99      1.76 o 
  -4  -6   5       17.26       17.27      1.46 o 
  -3  -6   5        0.69        0.93      0.88 o 
  -2  -6   5      777.82      753.86     12.05 o 
  -1  -6   5      242.69      232.69      7.01 o 
   0  -6   5      288.38      306.43      8.21 o 
   1  -6   5       20.51       17.91      1.45 o 
   2  -6   5      212.81      204.07      4.03 o 
   3  -6   5       96.79       97.89      3.06 o 
   4  -6   5      115.15      110.11      2.73 o 
   5  -6   5       79.85       77.84      2.18 o 
   6  -6   5        4.11        4.86      1.11 o 
  -8  -5   5       10.25        9.65      1.01 o 
  -7  -5   5       17.24       13.84      2.05 o 
  -6  -5   5        7.36        8.92      1.49 o 
  -5  -5   5       72.77       69.55      2.95 o 
  -4  -5   5       35.33       28.58      2.03 o 
  -3  -5   5      219.23      206.23      6.70 o 
  -2  -5   5       20.09       21.98      1.42 o 
  -1  -5   5       63.14       54.65      2.83 o 
   0  -5   5      457.11      476.39     19.24 o 
   1  -5   5      499.90      504.77     10.00 o 
   2  -5   5       73.62       67.75      3.89 o 
   3  -5   5      103.40      107.75      3.02 o 
   4  -5   5       85.37       79.36      2.37 o 
   5  -5   5        1.62        1.77      0.47 o 
   6  -5   5       18.07       18.24      1.07 o 
   7  -5   5        0.05        0.16      0.55 o 
  -8  -4   5        7.55        9.24      0.82 o 
  -7  -4   5       60.20       56.47      4.12 o 
  -6  -4   5      370.04      338.97     10.30 o 
  -5  -4   5      183.88      167.28      4.90 o 
  -4  -4   5       62.44       64.65      2.60 o 
  -3  -4   5      259.81      279.87      7.51 o 
  -2  -4   5        9.07        3.55      1.73 o 
  -1  -4   5      286.25      286.23     14.24 o 
   0  -4   5      354.47      405.89     16.98 o 
   1  -4   5      902.50      879.50     26.38 o 
   2  -4   5      389.25      408.39     10.80 o 
   3  -4   5     1108.07     1115.94     13.85 o 
   4  -4   5       55.26       50.69      2.09 o 
   5  -4   5        1.42        2.48      0.64 o 
   6  -4   5       53.47       53.79      2.25 o 
   7  -4   5      103.71      108.27      3.31 o 
  -8  -3   5       46.13       54.38      2.50 o 
  -7  -3   5       65.19       63.95      5.50 o 
  -6  -3   5       57.76       53.35      4.15 o 
  -5  -3   5       79.07       71.52      3.98 o 
  -4  -3   5      166.28      150.14      5.28 o 
  -3  -3   5      226.82      193.04      6.75 o 
  -2  -3   5      325.52      342.83     12.16 o 
  -1  -3   5       98.26      122.05      5.35 o 
   0  -3   5     2299.33     2413.38     41.26 o 
   1  -3   5     1157.64     1209.98     28.21 o 
   2  -3   5      154.05      134.76     10.03 o 
   3  -3   5       89.12       95.37      2.63 o 
   4  -3   5       71.02       70.54      2.34 o 
   5  -3   5       80.31       74.52      2.28 o 
   6  -3   5        4.02        4.78      0.82 o 
   7  -3   5       15.94       18.77      1.55 o 
   8  -3   5        1.96        1.74      0.54 o 
  -8  -2   5       66.61       73.64      2.85 o 
  -7  -2   5      147.19      147.12      3.54 o 
  -6  -2   5       73.95       67.44      4.57 o 
  -5  -2   5       31.91       36.58      5.61 o 
  -4  -2   5       42.13       37.83      2.33 o 
  -3  -2   5        1.26        4.88      1.80 o 
  -2  -2   5      335.55      412.13     14.04 o 
  -1  -2   5      280.44      311.53      8.34 o 
   0  -2   5      941.82      921.83     18.22 o 
   1  -2   5      433.13      457.24     15.40 o 
   2  -2   5      161.97      149.51      9.65 o 
   3  -2   5       32.02       30.23      4.91 o 
   4  -2   5      286.48      308.97      4.97 o 
   5  -2   5      290.89      278.29      4.25 o 
   6  -2   5       72.44       75.06      2.39 o 
   7  -2   5       78.69       79.71      2.68 o 
   8  -2   5       37.69       37.09      1.78 o 
  -8  -1   5       14.98       15.40      1.19 o 
  -7  -1   5      147.30      150.39      3.62 o 
  -6  -1   5        4.65        4.83      0.91 o 
  -5  -1   5        0.98       -0.65      3.49 o 
  -4  -1   5      310.90      306.79      6.47 o 
  -3  -1   5       57.36       62.09      6.26 o 
  -2  -1   5      438.77      514.55     16.32 o 
  -1  -1   5      157.00      135.31      7.61 o 
   0  -1   5       48.52       40.99      3.85 o 
   1  -1   5        0.24        1.02      0.82 o 
   2  -1   5        0.95        1.64      1.43 o 
   3  -1   5      552.37      568.61     19.43 o 
   4  -1   5        0.76        1.83      0.45 o 
   5  -1   5       27.40       20.84      1.59 o 
   6  -1   5       45.50       45.36      2.10 o 
   7  -1   5       72.35       71.05      2.58 o 
   8  -1   5       46.15       45.63      2.37 o 
   9  -1   5       21.18       19.74      1.58 o 
  -8   0   5        2.15        1.63      0.42 o 
  -7   0   5       99.54      101.27      2.97 o 
  -6   0   5      468.78      490.53      8.40 o 
  -5   0   5       38.19       34.61      1.75 o 
  -4   0   5      327.14      340.75      8.03 o 
  -3   0   5       82.27       77.71      7.32 o 
  -2   0   5        0.21        0.76      0.84 o 
  -1   0   5       20.46       10.54      2.49 o 
   0   0   5       86.59      100.74      3.92 o 
   1   0   5       37.16       52.88      4.10 o 
   2   0   5     2443.47     2608.89     34.42 o 
   3   0   5     1091.45     1142.52     25.91 o 
   4   0   5       29.44       21.40      4.21 o 
   5   0   5      251.40      244.22      5.12 o 
   6   0   5        0.71        0.69      0.51 o 
   7   0   5       68.82       72.35      2.58 o 
   8   0   5        0.16        0.51      0.51 o 
   9   0   5        1.33        0.44      0.40 o 
  -8   1   5       10.86       10.57      1.00 o 
  -7   1   5      118.36      131.51      3.29 o 
  -6   1   5      100.64       99.96      3.04 o 
  -5   1   5      341.18      336.01      6.56 o 
  -4   1   5       19.83       20.38      1.39 o 
  -3   1   5       40.56       34.40      5.10 o 
  -2   1   5        5.13        0.99      1.30 o 
  -1   1   5      116.00       94.34      6.89 o 
   0   1   5        1.27        0.60      0.40 o 
   1   1   5      490.63      504.95     10.81 o 
   2   1   5     1105.27     1164.45     20.82 o 
   3   1   5      306.60      281.98     12.61 o 
   4   1   5      534.70      563.91     11.09 o 
   5   1   5       14.65       16.24      4.04 o 
   6   1   5      215.03      214.64      5.03 o 
   7   1   5      136.23      136.73      6.35 o 
   8   1   5       19.67       21.13      1.78 o 
   9   1   5        5.76        6.94      0.69 o 
  -8   2   5        1.41        0.86      0.38 o 
  -7   2   5        0.36        0.32      0.51 o 
  -6   2   5      180.06      170.95      5.68 o 
  -5   2   5       27.77       26.74      2.04 o 
  -4   2   5        1.62        0.95      0.37 o 
  -3   2   5      610.55      587.66     21.52 o 
  -2   2   5      233.49      195.87     11.25 o 
  -1   2   5      354.06      341.48     13.46 o 
   0   2   5      596.80      581.04     16.54 o 
   1   2   5     2523.43     2641.55     21.44 o 
   2   2   5      507.89      485.59      8.73 o 
   3   2   5       18.67       31.07      2.29 o 
   4   2   5     2174.73     2289.71     27.61 o 
   5   2   5       23.52       22.70      2.80 o 
   6   2   5      482.58      497.26     10.17 o 
   7   2   5      135.26      135.89      6.31 o 
   8   2   5        8.95       11.11      1.35 o 
   9   2   5        2.81        2.88      0.54 o 
  -8   3   5       10.31        9.28      1.12 o 
  -7   3   5       30.72       32.72      1.94 o 
  -6   3   5       14.52       14.08      1.52 o 
  -5   3   5       48.97       51.72      2.80 o 
  -4   3   5       49.12       47.54      2.35 o 
  -3   3   5      376.66      358.74      7.79 o 
  -2   3   5      564.14      578.34     19.81 o 
  -1   3   5     3475.18     3668.35     46.90 o 
   0   3   5      956.84     1061.57     22.95 o 
   1   3   5       15.18       14.69      2.68 o 
   2   3   5      315.01      321.24     14.72 o 
   3   3   5      102.23      117.72      5.44 o 
   4   3   5      475.18      471.61     13.34 o 
   5   3   5      289.94      318.12     11.41 o 
   6   3   5      337.93      331.39      7.40 o 
   7   3   5       73.75       76.27      4.62 o 
   8   3   5        7.69        9.16      1.59 o 
   9   3   5        9.56        9.80      0.85 o 
  -7   4   5       91.53       92.18      2.99 o 
  -6   4   5       78.36       72.68      3.19 o 
  -5   4   5       36.65       30.51      2.21 o 
  -4   4   5      229.09      216.31      5.18 o 
  -3   4   5      967.07      961.79      9.96 o 
  -2   4   5      353.86      370.08     16.37 o 
  -1   4   5       80.76       84.05      7.14 o 
   0   4   5      474.58      492.11     15.93 o 
   1   4   5      327.81      296.50     12.00 o 
   2   4   5        1.26        0.17      0.65 o 
   3   4   5      167.80      197.33     16.96 o 
   4   4   5        7.02        5.58      1.57 o 
   5   4   5        1.49        1.89      0.52 o 
   6   4   5      103.63      106.63      9.04 o 
   7   4   5       32.73       34.09      2.09 o 
   8   4   5        6.95        6.88      0.94 o 
   9   4   5        4.96        5.67      0.95 o 
  10   4   5       10.38        9.58      1.14 o 
  -7   5   5       19.96       19.99      1.24 o 
  -6   5   5        0.21        0.22      0.53 o 
  -5   5   5       46.66       43.42      2.62 o 
  -4   5   5      204.35      199.76      5.48 o 
  -3   5   5      188.00      189.68      4.66 o 
  -2   5   5       72.05       76.93      3.18 o 
  -1   5   5       55.35       71.73      6.80 o 
   0   5   5       39.94       44.23      4.92 o 
   1   5   5     2537.14     2409.86     34.96 o 
   2   5   5        3.16       -0.30      2.30 o 
   3   5   5      152.93      154.49     10.60 o 
   4   5   5      118.71      132.95     10.58 o 
   5   5   5        5.99        8.07      0.74 o 
   6   5   5      419.97      456.58      8.18 o 
   7   5   5        8.09        7.99      1.07 o 
   8   5   5        3.45        2.12      0.59 o 
   9   5   5       17.94       22.38      2.23 o 
  10   5   5       24.52       22.27      1.71 o 
  -6   6   5        5.63        5.46      0.82 o 
  -5   6   5       18.87       16.16      1.56 o 
  -4   6   5      218.28      206.45      5.62 o 
  -3   6   5      439.31      412.61      8.16 o 
  -2   6   5        4.58        3.64      0.61 o 
  -1   6   5       14.03       15.16      1.24 o 
   0   6   5      518.66      521.39     17.02 o 
   1   6   5        3.25        0.80      0.64 o 
   2   6   5       63.76       73.74      5.06 o 
   3   6   5       11.79       14.43      2.32 o 
   4   6   5        0.79        1.12      0.38 o 
   5   6   5        4.79        4.67      0.90 o 
   6   6   5        4.12        3.21      0.96 o 
   7   6   5       68.11       70.31      4.44 o 
   8   6   5       20.87       21.65      1.66 o 
   9   6   5       13.31       11.56      1.05 o 
  -6   7   5        2.87        3.67      0.89 o 
  -5   7   5       51.09       51.59      2.54 o 
  -4   7   5       18.22       17.99      1.74 o 
  -3   7   5        0.18        1.56      0.77 o 
  -2   7   5        2.50        4.06      0.69 o 
  -1   7   5       12.96       11.08      0.83 o 
   0   7   5      791.08      801.91      9.32 o 
   1   7   5      361.74      383.49      9.00 o 
   2   7   5       85.22       90.79      2.33 o 
   3   7   5       44.96       39.23      1.62 o 
   4   7   5      138.73      140.11      2.77 o 
   5   7   5       68.44       65.17      1.95 o 
   6   7   5       47.50       48.74      2.33 o 
   7   7   5      279.46      290.05     11.03 o 
   8   7   5        8.80       10.04      1.12 o 
   9   7   5        3.08        4.03      0.55 o 
  -5   8   5       52.00       63.91      3.53 o 
  -4   8   5      100.68       93.82      3.55 o 
  -3   8   5       83.41       80.46      3.50 o 
  -2   8   5      110.12      106.44      3.10 o 
  -1   8   5      103.18       95.52      2.53 o 
   0   8   5      184.41      186.83      3.89 o 
   1   8   5        4.33        4.74      0.56 o 
   2   8   5       62.09       59.60      2.13 o 
   3   8   5       82.00       83.54      3.73 o 
   4   8   5        1.45        1.53      0.52 o 
   5   8   5      109.51      107.27      3.08 o 
   6   8   5        5.07        3.60      0.72 o 
   7   8   5       30.36       30.24      1.73 o 
   8   8   5       12.83       13.32      1.54 o 
   9   8   5        1.08        1.75      0.58 o 
  -5   9   5       27.49       29.83      1.87 o 
  -4   9   5        6.18        4.89      1.15 o 
  -3   9   5       88.24       89.00      4.89 o 
  -2   9   5        5.67        7.27      0.89 o 
  -1   9   5      242.45      239.61      4.73 o 
   0   9   5      367.55      366.63      5.80 o 
   1   9   5      541.99      547.00      5.91 o 
   2   9   5      215.10      203.20      3.83 o 
   3   9   5       87.41       84.32      4.71 o 
   4   9   5       24.89       23.57      1.46 o 
   5   9   5      114.55      115.62      3.46 o 
   6   9   5      161.65      160.03      4.03 o 
   7   9   5        3.71        2.09      0.79 o 
   8   9   5       15.09       12.28      1.90 o 
   9   9   5       13.96       15.46      0.92 o 
  -4  10   5        1.78        0.92      0.42 o 
  -3  10   5       61.68       60.39      3.49 o 
  -2  10   5        6.14        7.60      1.06 o 
  -1  10   5       44.98       46.47      2.09 o 
   0  10   5       14.87       12.09      1.18 o 
   1  10   5      185.26      182.55      4.19 o 
   2  10   5      408.56      404.24      6.22 o 
   3  10   5        9.67        9.73      1.06 o 
   4  10   5        8.11        6.52      2.13 o 
   5  10   5        8.04       10.34      1.11 o 
   6  10   5       79.24       84.33      2.85 o 
   7  10   5       25.83       25.84      1.90 o 
   8  10   5        3.32        4.61      1.32 o 
   9  10   5        0.18        0.48      0.34 o 
  -3  11   5       35.62       32.99      1.89 o 
  -2  11   5      180.17      189.30      3.96 o 
  -1  11   5        8.57        9.39      0.92 o 
   0  11   5        3.55        3.55      0.68 o 
   1  11   5      145.25      157.49      3.82 o 
   2  11   5       11.89       10.85      1.33 o 
   3  11   5        0.62        0.41      0.71 o 
   4  11   5        0.60        0.24      0.57 o 
   5  11   5       44.23       44.22      2.33 o 
   6  11   5       91.97       98.85      4.74 o 
   7  11   5        5.80        7.02      0.95 o 
   8  11   5        0.57        0.94      0.51 o 
  -1  12   5        1.04        2.85      2.05 o 
   0  12   5       15.86       16.92      1.13 o 
   1  12   5       87.86       94.93      3.22 o 
   2  12   5      384.26      380.24      6.74 o 
   3  12   5        5.17        6.03      1.70 o 
   4  12   5        1.03        0.73      0.51 o 
   5  12   5       53.57       53.39      2.48 o 
   6  12   5       52.12       57.00      2.35 o 
   7  12   5        0.07       -0.39      0.39 o 
   0  13   5       47.77       51.87      2.97 o 
   1  13   5       32.60       35.25      2.70 o 
   2  13   5       17.33       18.22      2.09 o 
   3  13   5       12.86       14.27      1.88 o 
   4  13   5        0.55        0.11      0.67 o 
   5  13   5       69.51       67.85      3.73 o 
   6  13   5        1.29        1.25      0.62 o 
   2  14   5        7.16        6.95      1.07 o 
   3  14   5        6.63        7.15      1.10 o 
   4  14   5        1.49        0.11      0.48 o 
   5  14   5        9.81       10.14      1.17 o 
  -4 -11   6       26.25       29.69      2.04 o 
  -3 -11   6       40.28       40.38      2.62 o 
  -2 -11   6       40.23       45.83      2.89 o 
  -1 -11   6       51.96       51.58      2.31 o 
   0 -11   6       14.62       15.35      1.60 o 
  -5 -10   6        2.88        3.07      0.86 o 
  -4 -10   6        3.13        3.14      1.03 o 
  -3 -10   6       17.06       18.87      2.19 o 
  -2 -10   6        7.38        7.62      1.54 o 
  -1 -10   6       25.37       35.75      3.08 o 
   0 -10   6       16.78       19.55      1.45 o 
   1 -10   6       84.67       94.43      4.46 o 
   2 -10   6       52.58       49.91      2.83 o 
  -6  -9   6       16.68       17.07      1.99 o 
  -5  -9   6        0.49       -0.03      0.38 o 
  -4  -9   6        0.07       -0.07      0.61 o 
  -3  -9   6        0.23        0.40      0.68 o 
  -2  -9   6        5.57        5.50      1.42 o 
  -1  -9   6        5.53        7.17      1.67 o 
   0  -9   6        6.81        7.42      1.72 o 
   1  -9   6        6.90        6.12      0.91 o 
   2  -9   6        6.55        3.60      1.12 o 
   3  -9   6        5.77        3.76      0.96 o 
  -7  -8   6        7.65        7.69      1.08 o 
  -6  -8   6       27.75       32.85      1.76 o 
  -5  -8   6       20.68       23.14      1.67 o 
  -4  -8   6      110.03      118.99      3.80 o 
  -3  -8   6      635.97      613.70     13.79 o 
  -2  -8   6        7.71       10.50      2.01 o 
  -1  -8   6      113.26      120.78      6.35 o 
   0  -8   6        7.46        6.72      1.61 o 
   1  -8   6       47.04       48.89      4.07 o 
   2  -8   6       30.55       30.49      1.89 o 
   3  -8   6       42.03       41.82      2.22 o 
   4  -8   6        3.56        4.57      1.08 o 
  -7  -7   6       13.12       10.69      1.00 o 
  -6  -7   6       58.89       57.17      2.46 o 
  -5  -7   6        4.18        4.29      0.83 o 
  -4  -7   6       23.92       23.23      1.82 o 
  -3  -7   6       25.16       24.75      2.82 o 
  -2  -7   6       60.74       73.24      4.75 o 
  -1  -7   6      118.69      111.86      5.94 o 
   0  -7   6      108.81      103.30      5.78 o 
   1  -7   6      419.34      426.80     11.96 o 
   2  -7   6       47.23       43.71      1.95 o 
   3  -7   6        4.24        5.03      1.05 o 
   4  -7   6        7.80        8.04      0.81 o 
   5  -7   6       27.69       27.11      2.59 o 
  -8  -6   6       53.34       50.73      1.69 o 
  -7  -6   6       36.81       36.32      1.96 o 
  -6  -6   6       40.65       37.88      3.19 o 
  -5  -6   6      104.16      109.58      7.76 o 
  -4  -6   6      124.62      120.46      4.12 o 
  -3  -6   6        5.36        3.88      0.72 o 
  -2  -6   6      226.24      223.15      7.33 o 
  -1  -6   6      824.79      837.23     29.29 o 
   0  -6   6      766.92      781.46     44.13 o 
   1  -6   6      206.70      221.41      8.08 o 
   2  -6   6        4.53        2.94      0.60 o 
   3  -6   6        0.33       -0.57      0.57 o 
   4  -6   6       14.23       15.58      1.22 o 
   5  -6   6       27.80       26.47      1.43 o 
   6  -6   6       31.14       30.33      1.91 o 
  -8  -5   6       89.39       96.64      2.17 o 
  -7  -5   6        5.81        5.23      0.92 o 
  -6  -5   6       30.76       26.36      2.88 o 
  -5  -5   6       38.33       39.01      3.50 o 
  -4  -5   6      211.36      219.21      5.85 o 
  -3  -5   6        0.31        0.36      0.47 o 
  -2  -5   6       85.32       84.73      2.94 o 
  -1  -5   6      196.74      188.75      5.97 o 
   0  -5   6     1325.57     1365.68     16.66 o 
   1  -5   6      173.59      162.37     11.09 o 
   2  -5   6       85.79       84.08      3.32 o 
   3  -5   6       25.12       22.97      1.94 o 
   4  -5   6       50.61       47.09      1.78 o 
   5  -5   6       13.49       12.68      0.94 o 
   6  -5   6        4.35        3.46      0.55 o 
  -8  -4   6       53.24       54.97      2.18 o 
  -7  -4   6       30.98       31.82      2.01 o 
  -6  -4   6       90.44       88.09      5.27 o 
  -5  -4   6      176.76      156.30      6.99 o 
  -4  -4   6      284.64      268.49      7.65 o 
  -3  -4   6       40.83       46.32      5.07 o 
  -2  -4   6      253.89      258.60     10.12 o 
  -1  -4   6     1361.07     1414.44     11.27 o 
   0  -4   6      165.59      168.48      5.26 o 
   1  -4   6        0.04        0.05      0.48 o 
   2  -4   6      138.14      143.51      3.85 o 
   3  -4   6      581.06      632.76     14.62 o 
   4  -4   6       88.60       79.97      2.74 o 
   5  -4   6       59.15       56.61      2.35 o 
   6  -4   6        0.12        0.32      0.35 o 
   7  -4   6       18.40       17.67      1.24 o 
  -8  -3   6        0.00        0.53      0.50 o 
  -7  -3   6      147.48      152.99      3.55 o 
  -6  -3   6        6.33        6.32      1.07 o 
  -5  -3   6      113.00      109.88      5.08 o 
  -4  -3   6        0.10        1.69      0.71 o 
  -3  -3   6       25.62       31.47      2.79 o 
  -2  -3   6       60.83       67.23      3.77 o 
  -1  -3   6      439.63      469.84     11.38 o 
   0  -3   6      155.81      167.46     11.10 o 
   1  -3   6       83.89       90.28      8.23 o 
   2  -3   6      377.35      397.03      5.97 o 
   3  -3   6        5.11        2.20      0.46 o 
   4  -3   6      547.11      528.76      7.92 o 
   5  -3   6       45.05       40.63      2.03 o 
   6  -3   6       43.37       41.35      2.02 o 
   7  -3   6       51.17       51.93      2.37 o 
   8  -3   6       10.62        9.05      1.12 o 
  -8  -2   6        4.07        4.57      0.74 o 
  -7  -2   6        7.72        6.86      0.83 o 
  -6  -2   6        8.06        9.35      1.21 o 
  -5  -2   6      234.86      216.33      7.05 o 
  -4  -2   6        8.62        8.36      1.23 o 
  -3  -2   6      103.77      103.46      4.19 o 
  -2  -2   6      544.71      677.49     19.90 o 
  -1  -2   6       96.89      132.79      7.54 o 
   0  -2   6      118.77      135.37      6.01 o 
   1  -2   6       18.88       20.84      3.58 o 
   2  -2   6      387.23      375.40     16.27 o 
   3  -2   6       12.09       14.41      0.95 o 
   4  -2   6       31.00       28.29      1.45 o 
   5  -2   6       54.09       50.10      2.34 o 
   6  -2   6        0.30        0.64      0.48 o 
   7  -2   6       33.33       33.23      2.04 o 
   8  -2   6        0.04        0.20      0.52 o 
  -8  -1   6       56.89       64.18      2.36 o 
  -7  -1   6       23.41       22.89      1.76 o 
  -6  -1   6      136.23      133.12      3.47 o 
  -5  -1   6      400.66      386.93      6.63 o 
  -4  -1   6       17.81       16.26      1.66 o 
  -3  -1   6      134.27      137.40      4.76 o 
  -2  -1   6      346.00      328.94     14.46 o 
  -1  -1   6      246.76      245.75     11.89 o 
   0  -1   6      587.36      654.69     12.97 o 
   1  -1   6      483.62      535.04     15.93 o 
   2  -1   6       15.55       21.10      3.66 o 
   3  -1   6       23.93       16.63      3.60 o 
   4  -1   6       38.10       38.06      1.61 o 
   5  -1   6       64.86       64.21      2.31 o 
   6  -1   6       16.17       16.68      1.32 o 
   7  -1   6       35.51       33.01      1.74 o 
   8  -1   6        5.12        4.53      1.09 o 
  -8   0   6       30.38       30.50      2.39 o 
  -7   0   6       15.91       17.94      1.20 o 
  -6   0   6       14.48       13.32      1.14 o 
  -5   0   6      249.35      251.43      4.07 o 
  -4   0   6      139.04      137.26      4.08 o 
  -3   0   6        0.43        1.11      0.44 o 
  -2   0   6      446.51      387.63     16.14 o 
  -1   0   6        0.54        7.78      2.34 o 
   0   0   6      129.55      158.91      5.45 o 
   1   0   6       90.37       80.64      5.44 o 
   2   0   6       73.10       62.19      5.56 o 
   3   0   6      162.96      182.33     10.80 o 
   4   0   6        6.62        9.16      1.93 o 
   5   0   6      224.57      218.76      5.01 o 
   6   0   6      219.74      213.02      4.49 o 
   7   0   6        1.53        1.02      0.48 o 
   8   0   6        2.04        3.74      1.10 o 
   9   0   6        4.39        3.03      0.59 o 
  -8   1   6        8.15       10.07      1.25 o 
  -7   1   6        3.10        2.92      0.58 o 
  -6   1   6       75.25       79.23      2.68 o 
  -5   1   6      771.03      739.27      7.78 o 
  -4   1   6      439.43      415.60      4.64 o 
  -3   1   6      201.08      220.69      5.79 o 
  -2   1   6        0.42       -0.36      1.66 o 
  -1   1   6       76.55       64.93      6.39 o 
   0   1   6      444.55      412.70     15.39 o 
   1   1   6      199.40      234.39      7.86 o 
   2   1   6      118.93      138.37      7.51 o 
   3   1   6      288.98      312.51     13.34 o 
   4   1   6      938.72      961.94     27.02 o 
   5   1   6      351.93      373.81     18.59 o 
   6   1   6       95.19       92.27      4.65 o 
   7   1   6       12.21        9.36      1.29 o 
   8   1   6        0.50        0.41      0.54 o 
   9   1   6       40.25       38.11      1.84 o 
  -7   2   6       30.23       30.39      1.83 o 
  -6   2   6       21.37       23.07      1.84 o 
  -5   2   6       19.31       17.46      1.29 o 
  -4   2   6       16.43       15.94      1.07 o 
  -3   2   6      245.64      275.38      5.10 o 
  -2   2   6      121.10      106.10      8.98 o 
  -1   2   6       12.95       21.41      3.88 o 
   0   2   6       10.55       37.85      4.83 o 
   1   2   6        0.36        1.15      1.53 o 
   2   2   6       59.80       60.32      4.51 o 
   3   2   6     1252.62     1418.21     26.98 o 
   4   2   6      533.09      518.88      9.30 o 
   5   2   6      109.92      110.09      3.70 o 
   6   2   6        0.53       -0.02      1.77 o 
   7   2   6       37.57       38.59      3.46 o 
   8   2   6        1.29        0.65      0.48 o 
   9   2   6       21.38       21.69      1.16 o 
  -7   3   6        5.07        5.19      1.25 o 
  -6   3   6      162.51      156.64      4.62 o 
  -5   3   6      304.40      289.79      6.57 o 
  -4   3   6      151.12      157.41      4.36 o 
  -3   3   6      150.64      141.23      3.79 o 
  -2   3   6      317.33      283.31     15.09 o 
  -1   3   6      374.75      331.24     14.99 o 
   0   3   6      391.16      368.11     14.97 o 
   1   3   6       24.06       15.20      3.34 o 
   2   3   6       34.91       40.60      3.42 o 
   3   3   6       69.90       66.24      3.34 o 
   4   3   6      326.39      335.82      7.40 o 
   5   3   6      216.65      220.02      4.97 o 
   6   3   6      481.26      468.91     12.31 o 
   7   3   6      150.77      147.18      6.60 o 
   8   3   6       13.09       13.32      1.95 o 
   9   3   6        6.98        7.53      0.75 o 
  -7   4   6        0.33        0.26      0.34 o 
  -6   4   6       17.41       17.21      1.56 o 
  -5   4   6      287.49      273.37      6.41 o 
  -4   4   6      305.52      296.52      6.18 o 
  -3   4   6       29.15       29.97      1.85 o 
  -2   4   6      261.72      256.09      4.87 o 
  -1   4   6      393.64      354.99     16.00 o 
   0   4   6      339.47      315.74     14.12 o 
   1   4   6      583.95      592.80     19.01 o 
   2   4   6     1727.07     1809.46     33.67 o 
   3   4   6      158.80      143.02     10.50 o 
   4   4   6       52.80       52.17      1.77 o 
   5   4   6       36.98       33.76      1.55 o 
   6   4   6       25.41       19.87      2.65 o 
   7   4   6       51.85       51.12      2.55 o 
   8   4   6       20.04       19.29      2.20 o 
   9   4   6        4.15        4.78      0.62 o 
  -7   5   6       10.05        8.12      1.08 o 
  -6   5   6       53.31       57.54      2.58 o 
  -5   5   6       19.21       21.36      1.81 o 
  -4   5   6        7.22        9.22      1.28 o 
  -3   5   6       43.34       39.81      2.23 o 
  -2   5   6      146.92      134.38      3.77 o 
  -1   5   6       47.65       43.84      1.98 o 
   0   5   6      428.08      445.42     17.13 o 
   1   5   6      907.69      808.38     22.36 o 
   2   5   6      255.81      280.86     13.07 o 
   3   5   6      184.10      182.26     12.24 o 
   4   5   6        6.23        7.57      0.75 o 
   5   5   6       34.95       34.23      2.02 o 
   6   5   6      437.49      434.61      8.86 o 
   7   5   6        0.34        0.68      0.58 o 
   8   5   6        9.56        9.91      1.08 o 
   9   5   6        0.61        1.78      0.87 o 
  -6   6   6       39.37       41.82      2.72 o 
  -5   6   6       64.91       60.24      2.86 o 
  -4   6   6       49.60       38.68      2.46 o 
  -3   6   6       35.96       32.54      2.09 o 
  -2   6   6       63.50       62.12      2.71 o 
  -1   6   6        0.10       -0.14      0.54 o 
   0   6   6      106.18      108.33      3.09 o 
   1   6   6       48.02       60.60      3.04 o 
   2   6   6        6.01        7.16      1.07 o 
   3   6   6        1.08        0.08      0.56 o 
   4   6   6       92.60       87.80      2.13 o 
   5   6   6      238.93      233.37      4.22 o 
   6   6   6        6.67        8.34      1.41 o 
   7   6   6        0.89        0.75      0.75 o 
   8   6   6        0.28        0.76      0.69 o 
   9   6   6        1.03        0.82      0.74 o 
  -6   7   6       35.30       40.73      2.36 o 
  -5   7   6        0.22        0.29      0.46 o 
  -4   7   6        6.44        6.89      1.13 o 
  -3   7   6       41.29       53.44      2.90 o 
  -2   7   6        8.62        8.68      0.98 o 
  -1   7   6        7.65        7.96      1.01 o 
   0   7   6       38.26       45.71      3.75 o 
   1   7   6       58.46       62.57      2.54 o 
   2   7   6        0.30        0.36      0.41 o 
   3   7   6       49.75       47.46      1.83 o 
   4   7   6       67.59       59.92      1.84 o 
   5   7   6       46.11       47.58      1.79 o 
   6   7   6       50.72       52.43      3.69 o 
   7   7   6       30.37       31.34      2.07 o 
   8   7   6        7.88        6.90      1.02 o 
   9   7   6        0.22        0.35      0.36 o 
  -5   8   6        0.30        0.65      0.63 o 
  -4   8   6       42.10       40.81      2.29 o 
  -3   8   6       77.43       78.44      3.44 o 
  -2   8   6       11.48       14.42      1.28 o 
  -1   8   6        6.76        5.19      0.92 o 
   0   8   6        0.27        0.21      0.82 o 
   1   8   6      700.29      702.42      6.27 o 
   2   8   6       17.00       18.20      1.23 o 
   3   8   6        0.34        0.16      0.41 o 
   4   8   6      201.05      193.99      3.93 o 
   5   8   6      152.30      150.06      3.19 o 
   6   8   6       23.64       22.79      1.54 o 
   7   8   6        7.18        7.71      0.92 o 
   8   8   6       21.60       23.09      2.11 o 
   9   8   6        0.41        0.78      0.96 o 
  -4   9   6       40.43       41.73      2.85 o 
  -3   9   6        0.72       -0.10      0.85 o 
  -2   9   6        1.02        0.75      0.84 o 
  -1   9   6        2.27        3.07      0.86 o 
   0   9   6       31.71       32.69      1.72 o 
   1   9   6       23.98       25.80      1.30 o 
   2   9   6       76.45       75.09      2.59 o 
   3   9   6        0.55        1.22      0.68 o 
   4   9   6       27.92       29.10      1.39 o 
   5   9   6       58.95       63.27      2.55 o 
   6   9   6        7.61        6.32      0.87 o 
   7   9   6        1.98        2.31      0.60 o 
   8   9   6       42.49       43.31      2.21 o 
   9   9   6        0.32        0.31      0.32 o 
  -3  10   6        0.53        0.70      0.60 o 
  -2  10   6        0.27       -0.41      0.72 o 
  -1  10   6       18.48       19.25      1.31 o 
   0  10   6       46.48       46.96      2.08 o 
   1  10   6      209.99      207.07      4.36 o 
   2  10   6      517.24      522.19      6.98 o 
   3  10   6       94.42       93.94      3.04 o 
   4  10   6       33.65       34.66      2.33 o 
   5  10   6       26.44       26.83      1.70 o 
   6  10   6        5.30        5.25      0.82 o 
   7  10   6       36.94       36.65      2.18 o 
   8  10   6       24.49       27.53      2.00 o 
  -2  11   6       47.37       46.52      2.86 o 
  -1  11   6       72.38       73.91      2.24 o 
   0  11   6      125.44      127.71      3.21 o 
   1  11   6       16.06       14.98      1.47 o 
   2  11   6       28.89       30.20      3.82 o 
   3  11   6        2.80        3.65      0.83 o 
   4  11   6        5.88        7.31      1.13 o 
   5  11   6       10.79       10.12      1.25 o 
   6  11   6       24.60       27.85      2.55 o 
   7  11   6       15.72       16.34      1.81 o 
   8  11   6        9.47       11.18      1.31 o 
  -1  12   6       62.59       63.58      2.99 o 
   0  12   6       33.06       36.23      1.89 o 
   1  12   6       25.77       25.90      1.75 o 
   2  12   6      110.66      107.94      3.60 o 
   3  12   6      122.29      131.21      6.87 o 
   4  12   6        9.10        7.60      1.05 o 
   5  12   6        5.24        4.06      0.60 o 
   6  12   6       71.70       80.52      2.72 o 
   7  12   6       38.00       40.62      1.73 o 
   1  13   6       10.18        7.86      2.34 o 
   2  13   6      101.79      110.08      3.00 o 
   3  13   6        0.42        0.10      0.38 o 
   4  13   6        1.92        1.50      0.49 o 
   5  13   6        0.16        0.68      0.55 o 
   6  13   6        4.31        3.98      0.85 o 
   3  14   6        1.84        0.92      0.49 o 
   4  14   6        1.82        0.71      0.40 o 
  -4 -10   7       57.22       55.02      1.99 o 
  -3 -10   7       29.70       32.09      2.37 o 
  -2 -10   7       28.81       36.79      2.69 o 
  -1 -10   7       14.71       13.03      1.13 o 
   0 -10   7       29.60       34.24      1.64 o 
   1 -10   7       16.37       18.80      1.69 o 
  -5  -9   7      101.28       90.94      3.61 o 
  -4  -9   7       35.18       35.01      2.60 o 
  -3  -9   7       39.95       41.23      3.12 o 
  -2  -9   7        1.88        2.30      1.02 o 
  -1  -9   7        5.16        5.28      1.37 o 
   0  -9   7        9.95        8.26      1.15 o 
   1  -9   7        1.13        2.04      0.59 o 
   2  -9   7       11.58       12.92      1.66 o 
   3  -9   7       14.41       14.06      1.41 o 
  -6  -8   7        0.96        1.41      0.65 o 
  -5  -8   7       20.81       21.32      1.39 o 
  -4  -8   7       19.68       18.60      1.39 o 
  -3  -8   7       66.36       70.55      4.32 o 
  -2  -8   7      187.72      170.14      6.99 o 
  -1  -8   7       73.48       83.54      4.96 o 
   0  -8   7       14.23       15.93      2.27 o 
   1  -8   7       24.66       25.26      1.81 o 
   2  -8   7       74.52       77.07      4.45 o 
   3  -8   7       14.48       17.25      2.01 o 
   4  -8   7       16.63       15.56      1.53 o 
  -7  -7   7        9.14       12.19      1.32 o 
  -6  -7   7       57.49       65.05      2.44 o 
  -5  -7   7       10.43        8.89      1.08 o 
  -4  -7   7      184.09      187.90      4.71 o 
  -3  -7   7      118.42      112.68      3.69 o 
  -2  -7   7      447.06      462.45     11.64 o 
  -1  -7   7      203.03      214.95      8.13 o 
   0  -7   7        0.48        2.57      1.16 o 
   1  -7   7       25.31       28.39      2.05 o 
   2  -7   7       17.65       19.99      1.28 o 
   3  -7   7        0.09        0.74      0.61 o 
   4  -7   7       11.72        9.93      1.06 o 
   5  -7   7       55.93       56.74      2.85 o 
  -7  -6   7        9.55        9.13      0.93 o 
  -6  -6   7        0.71        0.86      0.85 o 
  -5  -6   7        4.15        5.11      0.94 o 
  -4  -6   7      132.44      140.93      4.70 o 
  -3  -6   7      277.60      277.46      4.87 o 
  -2  -6   7       90.43       91.94      3.30 o 
  -1  -6   7      805.64      747.98     69.91 o 
   0  -6   7        6.45        7.88      1.65 o 
   1  -6   7      345.57      334.20      8.04 o 
   2  -6   7       64.65       62.44      2.37 o 
   3  -6   7        8.60        4.81      1.22 o 
   4  -6   7       11.79       14.09      2.36 o 
   5  -6   7        4.29        3.50      0.72 o 
  -7  -5   7        0.14        0.14      0.36 o 
  -6  -5   7       16.67       13.73      1.41 o 
  -5  -5   7        0.01        0.23      0.54 o 
  -4  -5   7       10.49       12.19      1.72 o 
  -3  -5   7       20.63       19.75      1.52 o 
  -2  -5   7        2.85        1.64      0.76 o 
  -1  -5   7        8.09        9.97      2.67 o 
   0  -5   7        0.61        1.09      2.25 o 
   1  -5   7      438.57      455.76     10.08 o 
   2  -5   7       45.15       41.80      2.42 o 
   3  -5   7      162.57      158.59      4.16 o 
   4  -5   7       16.80       15.50      1.57 o 
   5  -5   7       31.55       29.87      1.96 o 
   6  -5   7        6.45        6.29      0.73 o 
  -8  -4   7       49.55       48.41      1.76 o 
  -7  -4   7       21.29       21.40      1.25 o 
  -6  -4   7       11.22       12.20      1.39 o 
  -5  -4   7       33.51       31.49      2.19 o 
  -4  -4   7      123.81      127.78      4.30 o 
  -3  -4   7      148.65      142.03      4.06 o 
  -2  -4   7        0.02        0.32      0.58 o 
  -1  -4   7       44.39       51.00      2.12 o 
   0  -4   7       23.17       24.44      3.57 o 
   1  -4   7      426.26      399.06      8.77 o 
   2  -4   7       13.01       14.87      1.35 o 
   3  -4   7       13.24       13.98      1.62 o 
   4  -4   7        8.24        9.69      1.07 o 
   5  -4   7       53.05       54.85      1.85 o 
   6  -4   7        0.49        0.95      0.40 o 
   7  -4   7        0.47        0.27      0.36 o 
  -8  -3   7       15.72       19.05      1.17 o 
  -7  -3   7       37.06       34.77      1.59 o 
  -6  -3   7       49.76       48.90      2.63 o 
  -5  -3   7       76.33       71.85      3.31 o 
  -4  -3   7      552.16      481.80      7.77 o 
  -3  -3   7       66.58       58.09      2.59 o 
  -2  -3   7      203.67      228.84      5.12 o 
  -1  -3   7       48.84       54.02      3.08 o 
   0  -3   7      552.28      592.40     20.75 o 
   1  -3   7      531.52      562.39     14.91 o 
   2  -3   7        8.02        7.56      0.94 o 
   3  -3   7       17.24       16.50      1.37 o 
   4  -3   7       68.06       68.85      3.05 o 
   5  -3   7      129.17      115.12      3.64 o 
   6  -3   7       12.93       13.68      1.45 o 
   7  -3   7        1.01        0.47      0.31 o 
  -8  -2   7       47.93       51.97      1.88 o 
  -7  -2   7        9.90       10.06      0.88 o 
  -6  -2   7        9.76       10.31      1.01 o 
  -5  -2   7        8.90        9.79      1.31 o 
  -4  -2   7       74.95       72.34      2.96 o 
  -3  -2   7       74.22       68.12      2.70 o 
  -2  -2   7        1.99        1.19      0.51 o 
  -1  -2   7      113.48      110.03      3.07 o 
   0  -2   7      341.01      373.57     10.77 o 
   1  -2   7      250.95      245.13      5.53 o 
   2  -2   7       69.86       71.82      2.53 o 
   3  -2   7      267.41      265.32      6.86 o 
   4  -2   7      281.70      285.62      4.57 o 
   5  -2   7      147.15      157.65      3.77 o 
   6  -2   7       21.60       21.86      1.80 o 
   7  -2   7       10.11        7.32      0.95 o 
   8  -2   7        0.21        0.70      0.54 o 
  -8  -1   7        9.32        7.77      1.11 o 
  -7  -1   7        1.25        1.71      0.60 o 
  -6  -1   7       78.80       81.49      2.69 o 
  -5  -1   7       48.17       46.46      2.58 o 
  -4  -1   7      128.08      131.09      3.99 o 
  -3  -1   7      107.60      100.10      3.23 o 
  -2  -1   7      195.69      191.47      4.20 o 
  -1  -1   7       38.31       48.00      5.79 o 
   0  -1   7       72.88       96.64      8.13 o 
   1  -1   7       19.53       16.13      2.27 o 
   2  -1   7        1.05        0.03      2.24 o 
   3  -1   7        8.55        5.29      0.77 o 
   4  -1   7      184.48      178.99      3.61 o 
   5  -1   7      371.25      364.09     11.80 o 
   6  -1   7       10.00        9.34      0.98 o 
   7  -1   7       38.93       39.87      1.79 o 
   8  -1   7        6.30        6.27      1.23 o 
  -8   0   7        3.91        3.62      0.80 o 
  -7   0   7       39.55       43.41      2.16 o 
  -6   0   7        4.21        3.06      0.60 o 
  -5   0   7      286.32      284.68      7.33 o 
  -4   0   7       67.16       68.04      2.62 o 
  -3   0   7       48.39       44.60      2.12 o 
  -2   0   7       60.08       54.23      3.72 o 
  -1   0   7       74.19       79.98      7.64 o 
   0   0   7      280.17      310.96     14.79 o 
   1   0   7        6.60        8.18      2.53 o 
   2   0   7      620.91      687.96     19.16 o 
   3   0   7       44.50       40.92      2.73 o 
   4   0   7       18.84       13.38      1.14 o 
   5   0   7       10.80        9.33      1.13 o 
   6   0   7       31.45       34.27      2.27 o 
   7   0   7        0.12       -0.11      0.47 o 
   8   0   7       15.37       14.16      1.23 o 
  -7   1   7        4.01        6.16      0.79 o 
  -6   1   7        3.63        3.49      0.67 o 
  -5   1   7       49.77       52.86      1.82 o 
  -4   1   7      336.31      328.25      4.99 o 
  -3   1   7      153.62      144.55      3.11 o 
  -2   1   7      135.15      162.08      3.86 o 
  -1   1   7       54.77       44.69      5.73 o 
   0   1   7      200.61      193.34     11.71 o 
   1   1   7      232.06      229.73     12.76 o 
   2   1   7      113.49      127.19      7.46 o 
   3   1   7       31.62       34.88      1.70 o 
   4   1   7      235.32      244.14      5.61 o 
   5   1   7      282.74      291.51     15.27 o 
   6   1   7      175.28      176.35      5.38 o 
   7   1   7        0.46        0.74      0.49 o 
   8   1   7        4.75        3.31      0.72 o 
   9   1   7        9.52        6.36      1.42 o 
  -7   2   7        1.06        0.80      0.48 o 
  -6   2   7       11.14       11.91      1.34 o 
  -5   2   7        0.59        1.03      0.50 o 
  -4   2   7        0.91        1.13      0.33 o 
  -3   2   7      401.20      378.30      4.33 o 
  -2   2   7       15.57       19.29      1.26 o 
  -1   2   7       14.32       13.86      3.58 o 
   0   2   7      214.00      196.15     11.91 o 
   1   2   7      100.20       98.91      8.41 o 
   3   2   7      254.89      265.47      9.30 o 
   4   2   7        4.66        2.61      0.58 o 
   5   2   7      114.28      102.38      4.20 o 
   6   2   7      155.14      139.67      6.54 o 
   7   2   7        0.42        0.11      0.92 o 
   8   2   7       38.92       37.78      2.16 o 
   9   2   7        3.15        3.82      0.59 o 
  -7   3   7       19.50       20.39      1.62 o 
  -6   3   7       43.83       40.23      2.23 o 
  -5   3   7        0.22       -0.53      0.53 o 
  -4   3   7      128.85      117.99      3.84 o 
  -3   3   7      105.72       97.21      2.60 o 
  -2   3   7        1.12        1.25      0.39 o 
  -1   3   7        3.33        2.70      2.14 o 
   0   3   7      596.34      627.40     21.64 o 
   1   3   7      446.48      469.57     18.49 o 
   2   3   7        0.14        0.04      1.16 o 
   3   3   7      202.22      225.23      7.25 o 
   4   3   7       96.58       86.01      2.48 o 
   5   3   7       17.78       17.81      3.16 o 
   6   3   7       90.41       81.60      9.11 o 
   7   3   7        0.23        1.54      1.12 o 
   8   3   7       23.96       25.73      1.84 o 
   9   3   7       19.03       17.55      1.68 o 
  -7   4   7       14.32       19.36      1.60 o 
  -6   4   7        9.37        8.46      1.08 o 
  -5   4   7       93.37       86.46      3.50 o 
  -4   4   7        6.92        9.06      1.55 o 
  -3   4   7      162.39      153.65      4.25 o 
  -2   4   7      123.47      124.77      3.38 o 
  -1   4   7      150.39      139.09      3.20 o 
   0   4   7       11.34       16.31      3.64 o 
   1   4   7      949.65      975.08     26.82 o 
   2   4   7        7.79        5.60      2.17 o 
   3   4   7        0.82        2.43      0.72 o 
   4   4   7      290.82      281.67      3.70 o 
   5   4   7        2.80        1.66      0.46 o 
   6   4   7      360.39      350.59      7.36 o 
   7   4   7       12.73        9.88      1.73 o 
   8   4   7        0.33       -0.58      0.58 o 
   9   4   7        2.66        2.06      0.41 o 
  -6   5   7       16.07       16.46      1.31 o 
  -5   5   7       68.11       62.06      2.92 o 
  -4   5   7       61.49       68.07      3.22 o 
  -3   5   7       60.23       60.29      2.76 o 
  -2   5   7      149.59      155.35      4.17 o 
  -1   5   7       36.22       39.91      1.59 o 
   0   5   7      343.78      331.47      5.31 o 
   1   5   7      179.11      214.16      4.20 o 
   2   5   7      470.69      504.15      5.44 o 
   3   5   7      174.16      154.26      4.13 o 
   4   5   7       87.46       81.42      2.42 o 
   5   5   7       29.91       27.52      1.50 o 
   6   5   7        7.66        8.94      1.90 o 
   7   5   7       47.52       43.88      2.40 o 
   8   5   7        2.63        3.84      1.05 o 
   9   5   7        2.85        2.89      0.44 o 
  -6   6   7       10.21       11.37      0.96 o 
  -5   6   7       36.95       36.86      2.13 o 
  -4   6   7       41.21       44.06      2.57 o 
  -3   6   7       19.56       22.52      1.91 o 
  -2   6   7       73.92       67.67      2.96 o 
  -1   6   7      283.49      267.60      5.41 o 
   0   6   7      400.09      396.43      5.52 o 
   1   6   7        2.39        3.02      0.47 o 
   2   6   7       22.33       21.42      1.20 o 
   3   6   7      203.70      200.68      4.46 o 
   4   6   7        8.10       10.57      0.91 o 
   5   6   7       18.59       17.96      1.26 o 
   6   6   7        0.97        0.99      0.79 o 
   7   6   7      124.36      123.34      5.90 o 
   8   6   7        7.65        6.15      0.71 o 
   9   6   7       11.07       11.05      0.90 o 
  -5   7   7       35.98       36.81      1.92 o 
  -4   7   7      174.74      169.11      4.79 o 
  -3   7   7       48.17       36.68      2.40 o 
  -2   7   7        8.83        8.86      1.28 o 
  -1   7   7       59.21       55.10      2.80 o 
   0   7   7      280.51      280.61      5.95 o 
   1   7   7       15.12       13.29      1.03 o 
   2   7   7      180.75      176.81      4.60 o 
   3   7   7        1.21        1.68      0.79 o 
   4   7   7       14.19       14.30      1.13 o 
   5   7   7        0.20       -0.45      0.45 o 
   6   7   7        0.10       -0.06      0.53 o 
   7   7   7       73.78       73.50      2.51 o 
   8   7   7        1.10        1.01      0.68 o 
   9   7   7        0.12        0.26      0.33 o 
  -5   8   7        4.48        4.19      0.92 o 
  -4   8   7        0.95        1.15      0.62 o 
  -3   8   7      112.80      112.99      3.98 o 
  -2   8   7       16.56       10.19      1.67 o 
  -1   8   7        0.09       -0.12      0.58 o 
   0   8   7        0.55        1.36      1.07 o 
   1   8   7      315.64      300.11     10.85 o 
   2   8   7        9.28       10.27      1.22 o 
   3   8   7        9.38        8.70      1.17 o 
   4   8   7       43.15       48.68      1.83 o 
   5   8   7        7.45        9.20      0.93 o 
   6   8   7      132.63      128.51      3.51 o 
   7   8   7       11.25       13.94      1.14 o 
   8   8   7        2.60        1.71      0.57 o 
   9   8   7        0.55       -0.36      1.03 o 
  -4   9   7       27.53       25.88      2.13 o 
  -3   9   7       51.96       54.72      3.66 o 
  -2   9   7       38.03       37.82      3.30 o 
  -1   9   7        2.99        4.91      1.35 o 
   0   9   7       72.27       71.84      3.26 o 
   1   9   7       14.54       12.48      1.60 o 
   2   9   7        5.53        5.41      0.82 o 
   3   9   7      144.90      150.21      3.73 o 
   4   9   7      218.21      201.04      4.36 o 
   5   9   7       42.52       46.90      1.82 o 
   6   9   7        4.64        5.95      0.82 o 
   7   9   7       31.63       32.06      1.64 o 
   8   9   7        3.72        4.41      0.75 o 
  -3  10   7       24.58       24.47      2.12 o 
  -2  10   7        2.04        1.01      0.71 o 
  -1  10   7        0.58        1.86      0.65 o 
   0  10   7        0.80        0.63      0.59 o 
   1  10   7        4.81        5.69      0.97 o 
   2  10   7      133.65      133.67      3.49 o 
   3  10   7      195.11      202.97      5.35 o 
   4  10   7      104.92      115.09      3.11 o 
   5  10   7       98.39       94.76      3.75 o 
   6  10   7       14.63       15.19      1.20 o 
   7  10   7       17.32       14.04      2.18 o 
   8  10   7       41.93       40.54      2.62 o 
  -2  11   7        8.97       12.67      1.49 o 
  -1  11   7        7.38        6.43      1.32 o 
   0  11   7       25.53       29.44      1.86 o 
   1  11   7        3.01        2.85      0.66 o 
   2  11   7       57.20       56.56      2.73 o 
   3  11   7        4.12        6.41      1.00 o 
   4  11   7       21.09       23.39      1.49 o 
   5  11   7       26.33       29.09      1.61 o 
   6  11   7        6.20        8.15      0.85 o 
   7  11   7       13.48       14.79      1.72 o 
   8  11   7       46.64       43.15      2.32 o 
  -1  12   7       41.26       43.94      2.42 o 
   0  12   7      168.35      180.35      3.85 o 
   1  12   7       22.74       25.78      1.62 o 
   2  12   7        0.90        0.44      0.78 o 
   3  12   7      131.97      141.54      6.19 o 
   4  12   7       19.44       17.58      1.43 o 
   5  12   7        7.04        6.08      0.70 o 
   6  12   7        4.57        4.38      0.67 o 
   7  12   7       43.38       41.71      1.60 o 
   1  13   7       11.86       11.77      0.88 o 
   2  13   7       14.89       14.82      1.07 o 
   3  13   7       17.12       16.43      1.16 o 
   4  13   7       35.73       36.68      1.69 o 
   5  13   7        3.79        1.26      0.53 o 
  -3 -10   8      111.23      109.01      3.42 o 
  -2 -10   8        9.02        8.27      1.07 o 
  -1 -10   8       13.22       12.59      1.26 o 
  -4  -9   8       41.19       39.91      2.21 o 
  -3  -9   8       35.45       35.21      1.67 o 
  -2  -9   8        0.98        2.58      0.61 o 
  -1  -9   8       54.80       62.39      2.44 o 
   0  -9   8        0.20        0.86      0.74 o 
   1  -9   8        1.47        3.13      0.80 o 
   2  -9   8        1.49        1.76      0.53 o 
  -5  -8   8        5.38        3.25      0.71 o 
  -4  -8   8       19.97       22.72      1.96 o 
  -3  -8   8       30.19       33.46      2.57 o 
  -2  -8   8        4.66        3.10      0.99 o 
  -1  -8   8       70.99       66.51      2.84 o 
   0  -8   8        1.17        1.20      0.52 o 
   1  -8   8        6.22        6.92      0.94 o 
   2  -8   8        2.41        1.89      0.79 o 
   3  -8   8        0.10        0.19      0.41 o 
  -6  -7   8        0.06        0.41      0.46 o 
  -5  -7   8       35.39       43.20      2.78 o 
  -4  -7   8       10.64       11.14      1.08 o 
  -3  -7   8       12.57       10.26      1.07 o 
  -2  -7   8       33.82       34.12      2.95 o 
  -1  -7   8      171.17      183.76      7.02 o 
   0  -7   8      217.25      203.10      5.25 o 
   1  -7   8       36.09       36.31      2.19 o 
   2  -7   8       11.99        9.44      1.05 o 
   3  -7   8        2.69        2.27      0.56 o 
   4  -7   8        3.09        3.62      0.61 o 
  -7  -6   8        5.73        5.32      0.84 o 
  -6  -6   8        3.89        4.60      0.74 o 
  -5  -6   8       11.28        9.84      1.10 o 
  -4  -6   8       16.57       16.46      1.37 o 
  -3  -6   8       41.32       39.13      3.01 o 
  -2  -6   8      161.68      166.80      6.44 o 
  -1  -6   8      142.44      138.29      6.07 o 
   0  -6   8      135.52      146.37      6.44 o 
   1  -6   8       19.25       15.43      1.54 o 
   2  -6   8        5.36        6.65      0.82 o 
   3  -6   8       87.02       90.56      3.33 o 
   4  -6   8        1.48        2.68      0.67 o 
   5  -6   8        2.43        2.71      0.54 o 
  -7  -5   8        4.60        4.76      0.51 o 
  -6  -5   8      208.00      209.62      4.72 o 
  -5  -5   8      101.17      100.22      3.62 o 
  -4  -5   8        0.16        0.92      0.62 o 
  -3  -5   8       72.94       73.64      3.20 o 
  -2  -5   8      197.52      198.49      6.74 o 
  -1  -5   8      261.94      272.18      8.14 o 
   0  -5   8        2.00        1.76      1.02 o 
   1  -5   8      585.80      577.31      9.01 o 
   2  -5   8      175.92      188.60      7.80 o 
   3  -5   8       30.60       32.84      1.69 o 
   4  -5   8        1.30        1.08      0.69 o 
   5  -5   8        3.35        3.48      0.71 o 
   6  -5   8       19.99       20.37      1.70 o 
  -7  -4   8       58.18       59.68      1.75 o 
  -6  -4   8       28.72       30.67      1.55 o 
  -5  -4   8       14.23       14.63      1.54 o 
  -4  -4   8       21.67       15.56      1.57 o 
  -3  -4   8      265.85      261.91      4.79 o 
  -2  -4   8       74.77       75.91      2.99 o 
  -1  -4   8       53.14       53.04      3.31 o 
   1  -4   8       13.61        9.33      1.19 o 
   2  -4   8      425.37      416.66      7.50 o 
   3  -4   8       21.23       19.41      2.50 o 
   4  -4   8        0.06        0.76      0.58 o 
   5  -4   8        4.73        4.42      0.64 o 
   6  -4   8       13.22       11.18      1.14 o 
  -7  -3   8       82.25       82.31      3.71 o 
  -6  -3   8        2.58        2.72      0.61 o 
  -5  -3   8        0.21        0.88      0.74 o 
  -4  -3   8      269.46      236.67      5.97 o 
  -3  -3   8      303.86      286.88      6.91 o 
  -2  -3   8      110.35      114.99      3.12 o 
  -1  -3   8        5.48        6.49      1.31 o 
   0  -3   8       10.83       10.39      1.08 o 
   1  -3   8      506.14      522.79     31.09 o 
   2  -3   8      193.09      184.64      4.51 o 
   3  -3   8        0.33       -0.50      1.04 o 
   4  -3   8       16.38       19.33      1.28 o 
   5  -3   8       81.67       79.14      2.63 o 
   6  -3   8       15.72       16.54      1.36 o 
   7  -3   8       21.13       23.11      1.25 o 
  -7  -2   8       22.01       20.88      1.08 o 
  -6  -2   8       31.48       31.59      1.61 o 
  -5  -2   8        2.21        1.48      0.66 o 
  -4  -2   8       33.61       33.81      2.28 o 
  -3  -2   8        0.51        0.63      0.54 o 
  -2  -2   8       26.44       30.61      1.51 o 
  -1  -2   8       21.18       25.19      1.34 o 
   0  -2   8      141.04      151.17      3.70 o 
   1  -2   8      222.85      228.97      6.45 o 
   2  -2   8        2.71        3.85      0.88 o 
   3  -2   8       18.05       15.58      1.33 o 
   4  -2   8       16.18       13.97      1.11 o 
   5  -2   8       12.69       13.97      1.42 o 
   6  -2   8       43.40       46.11      4.38 o 
   7  -2   8        0.41        0.25      0.39 o 
  -7  -1   8        9.84       10.55      1.02 o 
  -6  -1   8       10.38       10.15      0.95 o 
  -5  -1   8       57.48       57.21      2.31 o 
  -4  -1   8      317.52      290.34      9.42 o 
  -3  -1   8        2.46        2.32      0.65 o 
  -2  -1   8        9.46        9.05      0.80 o 
  -1  -1   8       30.74       26.95      1.17 o 
   0  -1   8        3.01        4.30      0.70 o 
   1  -1   8      278.16      255.44      3.97 o 
   2  -1   8      112.47      111.69      4.40 o 
   3  -1   8      155.63      153.90      5.34 o 
   4  -1   8        0.20        0.42      0.59 o 
   5  -1   8        9.20       10.26      1.98 o 
   6  -1   8        0.60        1.10      0.50 o 
   7  -1   8        1.94        1.93      0.59 o 
   8  -1   8       18.47       20.40      1.70 o 
  -7   0   8        3.31        2.76      0.65 o 
  -6   0   8        1.06        0.80      0.38 o 
  -5   0   8       16.43       18.41      1.33 o 
  -4   0   8      255.83      254.95      4.80 o 
  -3   0   8       29.29       30.87      1.54 o 
  -2   0   8       70.56       71.10      2.22 o 
  -1   0   8        9.51        7.57      0.65 o 
   0   0   8      622.10      674.63      6.40 o 
   1   0   8        3.92        3.39      0.51 o 
   2   0   8        0.26        1.68      0.41 o 
   3   0   8       46.27       41.40      2.84 o 
   4   0   8      234.56      229.38      7.22 o 
   5   0   8       42.18       44.80      2.36 o 
   6   0   8        9.23       12.52      1.34 o 
   7   0   8       22.36       25.54      1.39 o 
   8   0   8        3.70        4.34      0.99 o 
  -7   1   8        8.52        9.80      1.36 o 
  -6   1   8        0.37        1.95      0.86 o 
  -5   1   8        0.65        1.43      0.52 o 
  -4   1   8       60.53       57.51      2.26 o 
  -3   1   8       38.37       32.43      1.57 o 
  -2   1   8       98.97       99.44      3.96 o 
  -1   1   8       87.45       84.56      2.35 o 
   0   1   8       34.89       31.56      1.39 o 
   1   1   8       89.73      103.75      2.51 o 
   2   1   8        0.23        1.16      0.34 o 
   3   1   8       23.92       24.24      1.29 o 
   4   1   8       96.21      110.34      4.46 o 
   5   1   8        4.47        3.00      1.94 o 
   6   1   8        4.78        6.75      1.86 o 
   7   1   8       90.95       92.30      2.68 o 
   8   1   8        5.90        5.47      0.77 o 
  -7   2   8        0.09        0.35      0.52 o 
  -6   2   8        0.12        0.48      0.71 o 
  -5   2   8        7.96        6.75      0.76 o 
  -4   2   8       19.99       21.65      1.36 o 
  -3   2   8     1038.59     1001.46      8.85 o 
  -2   2   8      132.81      125.98      2.87 o 
  -1   2   8      198.60      201.94      4.29 o 
   0   2   8      113.23      116.25      3.27 o 
   1   2   8       94.12      106.54      2.55 o 
   2   2   8      168.60      175.94      2.89 o 
   3   2   8       69.08       70.08      2.05 o 
   4   2   8       68.30       64.87      3.94 o 
   5   2   8       13.87       14.22      2.31 o 
   6   2   8      170.03      171.53      7.29 o 
   7   2   8       61.35       66.06      2.98 o 
   8   2   8        2.84        4.68      0.80 o 
   9   2   8        0.42        0.74      0.35 o 
  -7   3   8       13.44       11.68      1.22 o 
  -6   3   8        0.13        0.02      0.39 o 
  -5   3   8        2.37        3.65      0.80 o 
  -4   3   8       25.93       23.11      1.76 o 
  -3   3   8        0.16        0.03      0.37 o 
  -2   3   8        1.39        1.97      0.43 o 
  -1   3   8        2.54        1.00      2.10 o 
   0   3   8       45.70       49.16      2.04 o 
   1   3   8       71.15       68.76      2.07 o 
   2   3   8      412.76      398.60      5.04 o 
   3   3   8      151.44      155.44      2.93 o 
   4   3   8        8.02       10.61      1.80 o 
   5   3   8        6.19        6.18      1.29 o 
   6   3   8        1.35        2.90      0.95 o 
   7   3   8        0.30       -0.09      0.83 o 
   8   3   8        6.88        6.70      0.93 o 
   9   3   8        1.42        1.42      0.40 o 
  -6   4   8       65.93       65.95      2.39 o 
  -5   4   8       56.55       59.12      2.73 o 
  -4   4   8       10.06        7.75      1.16 o 
  -3   4   8      390.78      371.78     10.24 o 
  -2   4   8      167.30      167.85      3.81 o 
  -1   4   8       20.30       21.62      1.74 o 
   0   4   8      551.30      563.96      7.05 o 
   1   4   8     1287.96     1319.22     11.55 o 
   2   4   8      756.68      765.75      6.08 o 
   3   4   8      189.74      176.14      2.70 o 
   4   4   8        1.21        1.23      0.36 o 
   5   4   8        0.17        0.00      0.50 o 
   6   4   8      969.26      930.39     15.10 o 
   7   4   8        0.05        0.02      0.83 o 
   8   4   8       48.67       42.34      3.49 o 
   9   4   8       29.77       26.44      1.22 o 
  -6   5   8       34.49       37.82      1.65 o 
  -5   5   8        0.21        0.75      1.16 o 
  -4   5   8       26.38       24.42      1.89 o 
  -3   5   8       91.73       88.94      3.57 o 
  -2   5   8        0.84        1.32      0.42 o 
  -1   5   8        0.25       -0.06      0.33 o 
   0   5   8      398.77      391.79      6.16 o 
   1   5   8      371.56      370.32      6.39 o 
   2   5   8      119.24      114.20      2.42 o 
   3   5   8        0.00        0.49      0.31 o 
   4   5   8      117.28      111.59      2.59 o 
   5   5   8      103.83      105.25      3.11 o 
   6   5   8      141.08      145.97      6.15 o 
   7   5   8        0.52        1.47      0.64 o 
   8   5   8       29.64       23.36      2.31 o 
   9   5   8       17.14       17.85      1.46 o 
  -5   6   8       14.32       17.81      1.38 o 
  -4   6   8       48.24       47.16      2.53 o 
  -3   6   8        8.56       14.23      1.52 o 
  -2   6   8        8.20        6.12      1.04 o 
  -1   6   8       47.19       45.35      1.90 o 
   0   6   8      114.57      115.51      3.48 o 
   1   6   8       17.39       16.98      1.09 o 
   2   6   8       85.78       77.26      2.07 o 
   3   6   8      525.91      514.55      6.09 o 
   4   6   8       62.30       57.94      2.18 o 
   5   6   8      160.22      153.42      3.80 o 
   6   6   8       15.05       18.08      2.30 o 
   7   6   8       23.46       22.74      1.66 o 
   8   6   8       17.58       13.00      1.10 o 
   9   6   8        0.75        0.34      0.43 o 
  -5   7   8       37.14       36.88      1.70 o 
  -4   7   8       55.54       55.87      2.58 o 
  -3   7   8      117.14      123.37      4.15 o 
  -2   7   8       11.55        9.88      1.32 o 
  -1   7   8      107.04      106.85      3.92 o 
   0   7   8       10.24        9.32      0.91 o 
   1   7   8        6.82        4.93      0.95 o 
   2   7   8       27.65       25.46      1.83 o 
   3   7   8        9.16       10.46      1.00 o 
   4   7   8       52.93       49.45      2.19 o 
   5   7   8      118.87      117.63      3.38 o 
   6   7   8       18.82       16.83      2.24 o 
   7   7   8       10.10       11.91      1.25 o 
   8   7   8        0.57        1.18      0.82 o 
  -4   8   8      105.15      115.62      4.66 o 
  -3   8   8        6.28        9.91      1.22 o 
  -2   8   8        7.90        6.04      1.33 o 
  -1   8   8        6.30       10.27      1.31 o 
   0   8   8        0.26       -0.93      1.18 o 
   1   8   8       45.66       51.28      2.55 o 
   2   8   8      398.06      387.44      7.26 o 
   3   8   8      166.82      161.47      4.82 o 
   4   8   8       35.90       32.78      1.82 o 
   5   8   8        9.18        7.57      0.93 o 
   6   8   8        1.31        1.66      0.68 o 
   7   8   8        2.54        2.21      0.59 o 
   8   8   8        0.15       -0.71      0.74 o 
  -4   9   8        5.16        5.25      0.94 o 
  -3   9   8        1.57        0.97      0.80 o 
  -2   9   8       30.80       33.53      2.99 o 
  -1   9   8        3.63        2.76      1.18 o 
   0   9   8        2.65        0.51      0.81 o 
   1   9   8       42.44       45.78      3.75 o 
   2   9   8      173.47      178.57      5.00 o 
   3   9   8      124.98      127.15      4.31 o 
   4   9   8      118.95      117.41      3.38 o 
   5   9   8        8.29        7.07      0.90 o 
   6   9   8       77.86       78.75      2.58 o 
   7   9   8       95.07      101.51      2.92 o 
   8   9   8       22.23       24.22      2.04 o 
  -3  10   8       20.39       19.37      1.72 o 
  -2  10   8       41.40       48.56      3.18 o 
  -1  10   8        0.08        0.25      0.82 o 
   0  10   8       10.30       10.85      1.88 o 
   1  10   8       44.25       44.07      3.66 o 
   2  10   8        0.23        0.12      0.59 o 
   3  10   8      300.30      298.28      6.50 o 
   4  10   8        1.54        1.86      0.60 o 
   5  10   8       45.81       48.45      1.71 o 
   6  10   8       54.41       53.95      2.65 o 
   7  10   8       17.30       18.87      2.06 o 
   8  10   8        1.02        1.22      0.51 o 
  -2  11   8      106.19      118.56      4.01 o 
  -1  11   8       20.15       21.30      2.09 o 
   0  11   8        7.06        6.80      1.42 o 
   1  11   8       34.89       43.44      3.34 o 
   2  11   8       87.41       77.74      4.54 o 
   3  11   8       52.71       50.62      2.03 o 
   4  11   8      100.95      104.64      2.41 o 
   5  11   8      152.92      150.04      5.45 o 
   6  11   8       37.14       43.99      2.00 o 
   7  11   8       11.14       11.97      1.46 o 
  -1  12   8        0.09        1.24      0.57 o 
   0  12   8       50.92       49.78      2.83 o 
   1  12   8       50.13       52.78      3.19 o 
   2  12   8       58.69       63.99      3.69 o 
   3  12   8       15.67       13.44      1.84 o 
   4  12   8        2.16        2.56      0.56 o 
   5  12   8       22.52       22.10      1.11 o 
   6  12   8        7.19        9.32      1.26 o 
   1  13   8       45.34       44.65      2.20 o 
   2  13   8       32.84       34.70      2.17 o 
   3  13   8        4.15        5.20      0.92 o 
   4  13   8       65.91       62.35      2.95 o 
  -2  -9   9        0.16        0.21      0.41 o 
  -1  -9   9       72.49       70.48      3.05 o 
   0  -9   9        6.64        6.25      0.89 o 
  -3  -8   9       87.11       93.48      3.82 o 
  -2  -8   9       65.00       71.53      3.66 o 
  -1  -8   9      100.48       91.61      5.06 o 
   0  -8   9       13.45       12.72      1.07 o 
   1  -8   9        0.12        0.91      0.38 o 
   2  -8   9       14.27       14.40      1.35 o 
  -5  -7   9        2.93        2.70      0.65 o 
  -4  -7   9       62.40       58.17      3.74 o 
  -3  -7   9       22.76       19.39      2.02 o 
  -2  -7   9       16.62       14.59      1.91 o 
  -1  -7   9      112.91      105.92      3.38 o 
   0  -7   9       68.93       68.22      2.74 o 
   1  -7   9       75.35       88.64      3.02 o 
   2  -7   9       14.23       15.01      1.16 o 
   3  -7   9       20.41       22.49      1.84 o 
  -6  -6   9        0.03       -0.48      0.51 o 
  -5  -6   9       17.97       18.33      1.79 o 
  -4  -6   9       22.45       24.47      2.21 o 
  -3  -6   9        5.26        7.04      0.94 o 
  -2  -6   9       21.68       20.80      2.38 o 
  -1  -6   9       86.74       74.97      4.55 o 
   0  -6   9      105.17      118.70      3.83 o 
   1  -6   9      111.71      117.04      3.78 o 
   2  -6   9        0.02       -0.26      0.33 o 
   3  -6   9       42.70       50.61      3.95 o 
   4  -6   9        3.02        4.40      0.64 o 
  -6  -5   9        0.33        1.18      0.66 o 
  -5  -5   9       36.50       30.47      2.52 o 
  -4  -5   9        0.46        0.64      0.68 o 
  -3  -5   9        3.10        3.27      0.73 o 
  -2  -5   9       32.17       30.57      1.95 o 
  -1  -5   9       33.28       34.98      3.21 o 
   0  -5   9        1.78        1.40      1.04 o 
   1  -5   9       31.35       41.00      2.34 o 
   2  -5   9       58.19       61.60      2.77 o 
   3  -5   9       88.97      102.31      2.96 o 
   4  -5   9        8.47       10.34      1.09 o 
   5  -5   9        7.60        6.20      1.06 o 
  -6  -4   9       46.04       53.22      1.73 o 
  -5  -4   9       89.10       92.56      2.58 o 
  -4  -4   9      149.87      134.31      4.32 o 
  -3  -4   9       16.64       10.92      1.23 o 
  -2  -4   9       62.98       57.22      2.70 o 
  -1  -4   9       92.31      102.45      7.46 o 
   0  -4   9        6.39        6.68      1.56 o 
   1  -4   9      194.38      195.38      7.45 o 
   2  -4   9      183.34      209.65      7.35 o 
   3  -4   9       30.88       36.32      2.40 o 
   4  -4   9       37.87       39.22      3.87 o 
   5  -4   9       39.02       36.62      1.93 o 
   6  -4   9        8.13        8.19      1.14 o 
  -7  -3   9        9.07        7.14      0.98 o 
  -6  -3   9       67.60       71.27      2.10 o 
  -5  -3   9      168.80      175.37      3.72 o 
  -4  -3   9        2.33        1.83      0.67 o 
  -3  -3   9        7.70        8.17      1.18 o 
  -2  -3   9      442.06      433.73     12.45 o 
  -1  -3   9      256.84      243.92      5.52 o 
   0  -3   9      103.65      103.60      3.48 o 
   1  -3   9       34.68       35.87      3.25 o 
   2  -3   9       78.11       76.52      4.63 o 
   3  -3   9       21.24       22.17      1.70 o 
   4  -3   9       64.15       68.41      2.81 o 
   5  -3   9       29.18       29.17      1.46 o 
   6  -3   9       44.82       42.71      1.83 o 
  -7  -2   9        4.26        4.95      1.23 o 
  -6  -2   9        4.67        4.40      0.59 o 
  -5  -2   9       84.11       82.51      2.61 o 
  -4  -2   9       28.36       28.18      1.61 o 
  -3  -2   9      137.28      139.40      4.56 o 
  -2  -2   9      515.83      475.46      6.46 o 
  -1  -2   9      103.27      100.15      3.52 o 
   0  -2   9       12.49        7.94      1.30 o 
   1  -2   9       74.98       76.66      6.71 o 
   2  -2   9      359.52      350.82      8.60 o 
   3  -2   9        0.22       -0.23      0.81 o 
   4  -2   9        2.43        1.67      0.58 o 
   5  -2   9        6.81        5.94      0.86 o 
   6  -2   9       62.64       68.10      2.76 o 
   7  -2   9       28.19       26.48      1.33 o 
  -7  -1   9       39.37       41.77      2.21 o 
  -6  -1   9        7.59        7.97      0.78 o 
  -5  -1   9        3.66        5.65      0.76 o 
  -4  -1   9        5.61        7.46      0.88 o 
  -3  -1   9       75.06       71.96      3.27 o 
  -2  -1   9       91.73       90.45      2.63 o 
  -1  -1   9        6.97        5.40      0.68 o 
   0  -1   9      248.96      246.89      4.21 o 
   1  -1   9       88.89       88.90      3.01 o 
   2  -1   9      249.07      235.47      7.01 o 
   3  -1   9      224.57      221.14      5.15 o 
   4  -1   9        1.39        0.42      0.55 o 
   5  -1   9      119.53      128.02      5.84 o 
   6  -1   9       15.87       15.08      1.39 o 
   7  -1   9        0.08       -0.39      0.39 o 
  -7   0   9       13.49       11.73      1.19 o 
  -6   0   9        0.99        1.20      0.32 o 
  -5   0   9        0.10        0.36      0.38 o 
  -4   0   9      396.39      393.10      5.93 o 
  -3   0   9      288.32      290.59      5.34 o 
  -2   0   9       70.20       66.77      2.29 o 
  -1   0   9        2.94        3.80      0.61 o 
   0   0   9       26.45       25.38      1.80 o 
   1   0   9       87.76       78.70      2.39 o 
   2   0   9       38.65       46.69      2.25 o 
   3   0   9       54.42       60.77      4.03 o 
   4   0   9      212.69      209.32      7.40 o 
   5   0   9       20.31       18.64      1.59 o 
   6   0   9       74.44       73.63      4.49 o 
   7   0   9       16.38       15.13      1.25 o 
   8   0   9        1.68        0.92      0.54 o 
  -6   1   9        2.28        2.42      1.86 o 
  -5   1   9        1.42        1.45      0.46 o 
  -4   1   9       44.86       45.30      2.00 o 
  -3   1   9      435.34      438.22      7.09 o 
  -2   1   9        4.06        4.52      1.05 o 
  -1   1   9        1.00        0.74      0.59 o 
   0   1   9      278.96      270.30      4.40 o 
   1   1   9      349.67      339.17      4.95 o 
   2   1   9      749.21      747.04      8.74 o 
   3   1   9      176.45      179.49      4.62 o 
   4   1   9       94.98      104.71      5.25 o 
   5   1   9       49.69       53.89      3.67 o 
   6   1   9        4.72        3.83      1.25 o 
   7   1   9       13.10       11.71      1.19 o 
   8   1   9       22.62       26.96      2.12 o 
  -6   2   9        0.10       -0.55      0.55 o 
  -5   2   9        0.80        0.02      0.73 o 
  -4   2   9      131.46      137.90      3.32 o 
  -3   2   9      445.32      462.39      6.19 o 
  -2   2   9      288.97      283.01      5.61 o 
  -1   2   9      343.60      322.49      6.03 o 
   0   2   9      191.50      184.53      3.61 o 
   1   2   9      265.45      259.26      4.13 o 
   2   2   9       24.54       27.56      1.26 o 
   3   2   9       18.04       20.34      1.11 o 
   4   2   9        5.40        3.07      1.00 o 
   5   2   9      112.60      117.10      5.52 o 
   6   2   9      207.36      202.28      5.73 o 
   7   2   9       49.50       55.96      2.45 o 
   8   2   9       49.84       51.87      3.14 o 
  -6   3   9        0.13        0.99      0.63 o 
  -5   3   9        1.50        1.17      0.90 o 
  -4   3   9       13.16       14.90      1.36 o 
  -3   3   9        1.65        3.28      0.76 o 
  -2   3   9       27.71       27.40      1.72 o 
  -1   3   9      784.95      785.04     12.56 o 
   0   3   9      109.50      110.37      2.82 o 
   1   3   9       56.39       55.80      2.04 o 
   2   3   9       22.67       20.16      1.46 o 
   3   3   9       93.25       93.47      2.37 o 
   4   3   9       88.04       84.05      3.43 o 
   5   3   9        8.50        6.44      1.57 o 
   6   3   9        8.10        7.13      1.40 o 
   7   3   9       11.13       13.89      2.02 o 
   8   3   9       34.50       34.33      4.12 o 
  -6   4   9        9.14       12.09      1.34 o 
  -5   4   9       98.69      101.99      3.10 o 
  -4   4   9        5.61        3.78      0.78 o 
  -3   4   9       49.05       44.80      1.90 o 
  -2   4   9      289.85      279.06      6.93 o 
  -1   4   9        2.50        4.84      0.89 o 
   0   4   9       61.67       64.38      2.55 o 
   1   4   9       25.65       24.93      1.39 o 
   2   4   9      520.11      522.51      7.48 o 
   3   4   9      368.68      348.27      4.63 o 
   4   4   9       65.55       63.29      2.82 o 
   5   4   9        5.26        5.51      1.43 o 
   6   4   9        1.09        1.66      0.97 o 
   7   4   9        0.99        0.88      0.79 o 
   8   4   9        2.30        1.39      0.48 o 
  -5   5   9       32.72       37.89      2.58 o 
  -4   5   9        0.90        2.10      0.65 o 
  -3   5   9      140.40      133.74      4.17 o 
  -2   5   9      271.69      266.70      6.99 o 
  -1   5   9       16.06       16.07      1.10 o 
   0   5   9        7.66        5.27      0.84 o 
   1   5   9      107.15      105.63      2.45 o 
   2   5   9      254.63      235.89      4.03 o 
   3   5   9      802.25      762.60      8.11 o 
   4   5   9       45.59       40.98      1.60 o 
   5   5   9        0.15        0.92      0.51 o 
   6   5   9       23.25       22.07      2.43 o 
   7   5   9       31.37       28.59      1.82 o 
   8   5   9       12.75        9.07      0.93 o 
  -5   6   9       17.38       16.40      1.63 o 
  -4   6   9        5.34        7.10      0.95 o 
  -3   6   9        1.58        1.98      0.67 o 
  -2   6   9      113.63      122.82      4.06 o 
  -1   6   9        1.99        2.85      0.63 o 
   0   6   9       31.35       35.05      2.01 o 
   1   6   9      265.44      252.65      4.35 o 
   2   6   9      535.56      533.68      7.67 o 
   3   6   9        3.39        3.70      0.62 o 
   4   6   9        0.06        0.28      0.39 o 
   5   6   9        4.13        4.58      0.76 o 
   6   6   9       30.12       30.08      2.94 o 
   7   6   9       89.58       91.82      3.09 o 
   8   6   9        9.51        7.89      1.23 o 
  -4   7   9        0.56        1.03      0.48 o 
  -3   7   9       88.21       94.56      3.98 o 
  -2   7   9       19.67       26.26      1.90 o 
  -1   7   9        1.25        4.34      0.92 o 
   0   7   9       21.82       25.66      1.85 o 
   1   7   9      237.28      237.54      4.47 o 
   2   7   9      114.64      114.90      3.20 o 
   3   7   9      128.92      120.70      5.22 o 
   4   7   9        0.14        1.55      0.64 o 
   5   7   9       29.49       29.94      1.73 o 
   6   7   9       73.82       71.43      4.43 o 
   7   7   9       10.47        9.96      1.10 o 
   8   7   9        0.51        0.41      0.46 o 
  -4   8   9       12.31       12.77      1.38 o 
  -3   8   9       72.20       80.97      4.13 o 
  -2   8   9       63.95       60.07      2.78 o 
  -1   8   9       20.34       19.51      2.44 o 
   0   8   9        2.57        2.52      1.07 o 
   1   8   9      317.39      308.30      9.43 o 
   2   8   9       24.28       25.96      2.34 o 
   3   8   9        3.41        1.16      0.64 o 
   4   8   9      127.68      118.25      3.40 o 
   5   8   9       20.86       22.53      1.49 o 
   6   8   9       68.17       63.60      4.18 o 
   7   8   9       32.77       31.62      1.97 o 
   8   8   9        1.14        1.71      0.70 o 
  -3   9   9       59.15       66.05      3.28 o 
  -2   9   9        2.25        1.17      0.61 o 
  -1   9   9       64.36       61.67      4.02 o 
   0   9   9        9.33       10.30      1.85 o 
   1   9   9        0.28        0.53      0.95 o 
   2   9   9      117.02      117.53      4.13 o 
   3   9   9      107.63      106.69      3.92 o 
   4   9   9       51.52       53.49      2.29 o 
   5   9   9       50.15       51.74      2.26 o 
   6   9   9       13.38       14.09      1.39 o 
   7   9   9        0.33       -0.32      0.48 o 
   8   9   9        5.19        5.41      0.91 o 
  -2  10   9        4.62        5.71      1.05 o 
  -1  10   9        2.08        2.22      0.90 o 
   0  10   9       57.40       64.76      4.04 o 
   1  10   9       57.63       60.17      2.94 o 
   2  10   9       15.95       15.24      1.44 o 
   3  10   9       19.80       18.77      1.33 o 
   4  10   9       52.70       53.42      2.18 o 
   5  10   9        0.07        0.53      0.42 o 
   6  10   9        2.47        2.40      0.94 o 
   7  10   9       16.13       16.78      1.24 o 
  -1  11   9       14.97       16.41      1.65 o 
   0  11   9       12.69       17.20      1.26 o 
   1  11   9       10.04       12.90      1.81 o 
   2  11   9        4.55        4.79      1.31 o 
   3  11   9       48.83       54.99      2.02 o 
   4  11   9        5.69        6.49      0.74 o 
   5  11   9        7.99       10.02      1.27 o 
   6  11   9        8.56       11.41      1.50 o 
   7  11   9       22.84       21.74      1.74 o 
   0  12   9       23.48       27.65      1.93 o 
   1  12   9        2.10        2.53      0.83 o 
   2  12   9       84.43       84.94      2.63 o 
   3  12   9        3.79        4.05      0.64 o 
   4  12   9       65.70       72.95      3.68 o 
   5  12   9       15.54       14.72      1.10 o 
   6  12   9       19.89       21.62      1.60 o 
   3  13   9        6.82        5.53      0.90 o 
   4  13   9        3.55        1.26      0.49 o 
  -2  -8  10        9.58        6.16      0.91 o 
  -1  -8  10        4.95        5.41      0.90 o 
   0  -8  10       31.48       28.49      1.89 o 
  -3  -7  10        3.62        2.18      0.63 o 
  -2  -7  10       38.48       35.49      2.52 o 
  -1  -7  10        5.02        3.15      0.94 o 
   0  -7  10        2.24        2.16      0.82 o 
   1  -7  10        0.51        2.28      0.73 o 
  -4  -6  10        1.15        1.33      0.50 o 
  -3  -6  10       11.85       14.90      1.09 o 
  -2  -6  10        2.82        2.35      0.92 o 
  -1  -6  10        0.12        1.10      0.89 o 
   0  -6  10        2.29        6.45      1.40 o 
   1  -6  10      351.32      358.66      8.75 o 
   2  -6  10       67.11       72.03      3.50 o 
   3  -6  10       17.17       13.26      1.29 o 
  -5  -5  10        0.12        0.23      0.51 o 
  -4  -5  10        0.27        1.00      0.71 o 
  -3  -5  10       97.34       97.15      3.01 o 
  -2  -5  10        0.34        0.40      0.72 o 
  -1  -5  10       37.52       37.44      3.18 o 
   0  -5  10        8.12        8.79      1.65 o 
   1  -5  10       35.34       32.90      2.96 o 
   2  -5  10       57.99       65.17      2.61 o 
   3  -5  10        6.91        6.18      0.64 o 
   4  -5  10       46.06       49.67      3.60 o 
  -6  -4  10       11.52       10.08      1.11 o 
  -5  -4  10       24.62       27.25      2.21 o 
  -4  -4  10      158.58      160.03      5.89 o 
  -3  -4  10      330.70      318.07      5.72 o 
  -2  -4  10      137.51      140.95      4.20 o 
  -1  -4  10        0.28        0.12      0.47 o 
   0  -4  10       14.00       11.54      1.95 o 
   1  -4  10      424.17      430.34     10.94 o 
   2  -4  10        0.21        1.02      0.68 o 
   3  -4  10       93.26       95.18      4.54 o 
   4  -4  10       71.26       69.63      2.50 o 
   5  -4  10       47.98       47.18      2.71 o 
  -6  -3  10       33.64       30.24      1.99 o 
  -5  -3  10      125.16      126.12      4.96 o 
  -4  -3  10      133.61      142.79      5.87 o 
  -3  -3  10       74.22       71.47      4.31 o 
  -2  -3  10        0.67        0.46      0.74 o 
  -1  -3  10       18.36       20.32      1.65 o 
   0  -3  10        8.37        8.03      1.22 o 
   1  -3  10      183.72      177.59      7.18 o 
   2  -3  10       23.16       20.82      2.49 o 
   3  -3  10        0.06       -0.70      0.70 o 
   4  -3  10       88.91      102.98      4.44 o 
   5  -3  10       24.39       26.32      2.39 o 
   6  -3  10        6.33        7.25      1.03 o 
  -6  -2  10       35.49       33.02      2.31 o 
  -5  -2  10       83.47       88.32      2.36 o 
  -4  -2  10      146.90      142.75      4.39 o 
  -3  -2  10       43.05       42.45      3.43 o 
  -2  -2  10      220.49      210.50      5.12 o 
  -1  -2  10       43.38       42.38      2.38 o 
   0  -2  10       70.35       78.66      3.17 o 
   1  -2  10      264.96      249.42      8.53 o 
   2  -2  10       37.02       43.43      3.61 o 
   3  -2  10      155.20      169.54      6.79 o 
   4  -2  10       43.36       54.77      3.58 o 
   5  -2  10       12.68       12.30      1.14 o 
   6  -2  10        0.10        0.02      0.74 o 
  -6  -1  10       69.57       67.45      2.01 o 
  -5  -1  10       73.73       75.54      2.23 o 
  -4  -1  10      104.24       99.77      4.03 o 
  -3  -1  10        1.64        0.67      0.64 o 
  -2  -1  10        2.49        4.07      1.12 o 
  -1  -1  10      183.64      181.16      4.04 o 
   0  -1  10      146.37      131.80      3.88 o 
   1  -1  10       33.67       31.70      1.88 o 
   2  -1  10       70.32       79.17      4.80 o 
   3  -1  10        7.55        5.65      1.48 o 
   4  -1  10       59.59       65.82      2.97 o 
   5  -1  10        0.06       -0.48      0.48 o 
   6  -1  10        5.80        7.02      1.39 o 
   7  -1  10        0.39        1.05      0.40 o 
  -6   0  10        0.76        0.25      0.38 o 
  -5   0  10       62.95       64.69      2.38 o 
  -4   0  10       59.58       57.50      2.14 o 
  -3   0  10        6.18        8.91      1.23 o 
  -2   0  10      193.01      194.79      4.97 o 
  -1   0  10      155.11      160.87      3.53 o 
   0   0  10      798.45      787.81      8.70 o 
   1   0  10       42.67       40.45      1.84 o 
   2   0  10       98.38       97.67      3.29 o 
   3   0  10       27.46       24.60      2.72 o 
   4   0  10        3.80        4.09      0.82 o 
   5   0  10       37.16       44.44      2.32 o 
   6   0  10        2.82        4.34      1.80 o 
   7   0  10       65.46       68.62      2.26 o 
  -6   1  10        3.70        3.55      0.79 o 
  -5   1  10       21.86       24.40      1.50 o 
  -4   1  10        3.24        2.88      0.58 o 
  -3   1  10      340.87      341.63      5.37 o 
  -2   1  10      249.26      246.23      6.97 o 
  -1   1  10      139.64      138.14      3.27 o 
   0   1  10        9.30        7.36      0.86 o 
   1   1  10       63.57       57.78      2.68 o 
   2   1  10       37.74       35.37      1.48 o 
   3   1  10       62.55       58.18      2.69 o 
   4   1  10       10.75        9.72      1.69 o 
   5   1  10       13.58       17.03      1.53 o 
   6   1  10        4.71        5.79      1.38 o 
   7   1  10       25.95       27.81      1.56 o 
  -6   2  10        0.39        0.52      0.44 o 
  -5   2  10        0.43       -0.23      0.64 o 
  -4   2  10       16.08       14.76      1.31 o 
  -3   2  10       53.34       51.77      2.04 o 
  -2   2  10       93.50       95.44      3.65 o 
  -1   2  10       11.08       10.11      1.27 o 
   0   2  10        3.62        3.01      0.64 o 
   1   2  10      228.07      227.12      4.08 o 
   2   2  10       20.86       18.30      1.28 o 
   3   2  10        3.89        3.61      0.61 o 
   4   2  10        6.45        5.24      1.38 o 
   5   2  10       25.88       24.24      2.54 o 
   6   2  10        5.21        4.26      0.79 o 
   7   2  10        0.27        0.47      0.36 o 
   8   2  10       12.38       10.22      1.23 o 
  -5   3  10       25.33       28.79      2.27 o 
  -4   3  10        4.03        4.09      0.60 o 
  -3   3  10       56.36       58.01      2.17 o 
  -2   3  10       35.34       33.90      2.95 o 
  -1   3  10      151.34      142.16      4.26 o 
   0   3  10      149.61      150.77      3.48 o 
   1   3  10      322.50      314.16      4.71 o 
   2   3  10      157.58      153.32      3.14 o 
   3   3  10       15.00       17.23      1.10 o 
   4   3  10       42.06       45.63      3.68 o 
   5   3  10       29.31       27.64      2.83 o 
   6   3  10       50.67       50.79      2.54 o 
   7   3  10        1.01        0.81      0.70 o 
   8   3  10       46.49       44.54      2.63 o 
  -5   4  10        1.83        2.14      0.74 o 
  -4   4  10       50.22       50.03      2.30 o 
  -3   4  10       90.67       91.40      3.16 o 
  -2   4  10      110.46      108.78      3.56 o 
  -1   4  10      182.87      186.83      7.16 o 
   0   4  10      317.11      313.69      7.61 o 
   1   4  10      218.87      215.21      5.14 o 
   2   4  10      111.50      107.71      2.66 o 
   3   4  10        6.90        5.93      0.71 o 
   4   4  10       74.69       71.82      3.31 o 
   5   4  10       42.16       37.52      3.29 o 
   6   4  10       39.90       44.37      3.28 o 
   7   4  10       25.29       27.73      2.61 o 
   8   4  10        8.65        6.07      1.08 o 
  -5   5  10       33.60       39.74      2.28 o 
  -4   5  10       88.75       94.59      3.22 o 
  -3   5  10       33.77       36.89      2.02 o 
  -2   5  10        4.15        3.35      0.58 o 
  -1   5  10      288.75      275.91      5.78 o 
   0   5  10      615.39      580.50     11.20 o 
   1   5  10        0.10        0.22      0.43 o 
   2   5  10       15.07       13.18      1.12 o 
   3   5  10      293.86      287.71      4.58 o 
   4   5  10       85.55       88.75      3.70 o 
   5   5  10      134.05      124.39      6.02 o 
   6   5  10       84.70       82.95      4.63 o 
   7   5  10       26.04       24.01      1.61 o 
   8   5  10       65.64       55.94      3.00 o 
  -4   6  10       47.77       49.55      1.97 o 
  -3   6  10        4.81        3.77      0.75 o 
  -2   6  10       24.45       22.75      1.80 o 
  -1   6  10       90.97       86.96      3.24 o 
   0   6  10       97.70       86.38      3.33 o 
   1   6  10        1.59        1.12      0.46 o 
   2   6  10       23.90       21.87      1.25 o 
   3   6  10      100.19       99.38      2.62 o 
   4   6  10        4.81        5.58      0.66 o 
   5   6  10       13.00       14.87      1.20 o 
   6   6  10        7.59       10.12      1.76 o 
   7   6  10       11.26       13.54      0.96 o 
   8   6  10        0.78       -0.50      0.50 o 
  -4   7  10       17.08       15.70      1.54 o 
  -3   7  10        0.01        0.04      0.45 o 
  -2   7  10       37.60       38.65      2.35 o 
  -1   7  10       33.93       34.95      1.62 o 
   0   7  10        3.52        3.14      0.72 o 
   1   7  10       14.57       15.81      1.08 o 
   2   7  10       33.02       32.70      1.77 o 
   3   7  10      211.98      205.32      3.78 o 
   4   7  10       62.15       66.56      2.12 o 
   5   7  10        5.77        5.65      0.79 o 
   6   7  10        0.60        1.59      1.03 o 
   7   7  10       33.30       33.26      1.96 o 
   8   7  10        0.15       -0.04      0.35 o 
  -3   8  10        3.91        3.30      0.83 o 
  -2   8  10       89.57       98.44      4.55 o 
  -1   8  10       94.47       90.45      4.70 o 
   0   8  10        0.81        1.57      0.94 o 
   1   8  10       11.56       10.42      2.85 o 
   2   8  10       59.78       59.18      2.28 o 
   3   8  10       59.07       56.03      1.95 o 
   4   8  10        7.06        8.90      1.01 o 
   5   8  10       65.65       61.28      2.34 o 
   6   8  10        4.96        3.12      1.15 o 
   7   8  10       37.10       41.79      1.94 o 
  -3   9  10        0.22        1.13      0.60 o 
  -2   9  10       46.40       51.43      2.98 o 
  -1   9  10        1.03        1.03      0.76 o 
   0   9  10       87.17       90.18      4.74 o 
   1   9  10        4.91        8.17      1.18 o 
   2   9  10      107.41      113.54      2.99 o 
   3   9  10        2.13        1.67      0.54 o 
   4   9  10        0.03        0.00      0.45 o 
   5   9  10       23.99       26.31      1.50 o 
   6   9  10       52.79       52.03      3.45 o 
   7   9  10       15.10       12.46      0.82 o 
  -2  10  10        3.21        5.00      1.25 o 
  -1  10  10        1.84        2.68      0.99 o 
   0  10  10        0.90        0.82      0.57 o 
   1  10  10        2.22        4.41      0.78 o 
   2  10  10        0.70        0.15      0.74 o 
   3  10  10        8.13        8.54      0.90 o 
   4  10  10        0.18        0.38      0.43 o 
   5  10  10       26.73       24.86      1.35 o 
   6  10  10       12.91       13.83      1.72 o 
   7  10  10        7.74        9.63      1.20 o 
  -1  11  10       11.53       14.93      1.34 o 
   0  11  10       21.35       21.05      2.64 o 
   1  11  10       43.82       41.08      2.77 o 
   2  11  10        2.02        3.34      0.68 o 
   3  11  10       19.21       18.35      1.40 o 
   4  11  10        5.24        4.20      0.58 o 
   5  11  10        2.83        3.85      0.71 o 
   6  11  10        0.14       -0.52      0.52 o 
   1  12  10       36.16       38.89      2.22 o 
   2  12  10        2.69        1.74      0.44 o 
   3  12  10        8.38        7.71      0.77 o 
   4  12  10       63.54       63.63      3.07 o 
   5  12  10       78.71       77.92      3.15 o 
  -1  -7  11       26.22       25.14      1.78 o 
   0  -7  11       63.00       62.43      2.74 o 
  -2  -6  11        1.85        0.22      0.44 o 
  -1  -6  11        3.74        3.73      0.91 o 
   0  -6  11       16.66       18.52      1.85 o 
   1  -6  11       59.80       51.81      2.85 o 
   2  -6  11       33.44       28.38      1.79 o 
  -4  -5  11       30.22       25.81      1.78 o 
  -3  -5  11       15.65       15.07      1.44 o 
  -2  -5  11        0.31        1.78      0.77 o 
  -1  -5  11        3.08        3.52      0.98 o 
   0  -5  11       10.33        8.23      1.42 o 
   1  -5  11        0.72        1.97      0.86 o 
   2  -5  11       43.87       44.32      2.79 o 
   3  -5  11       62.93       56.38      1.78 o 
  -5  -4  11       26.97       27.33      1.76 o 
  -4  -4  11        6.37        5.56      1.00 o 
  -3  -4  11       27.38       26.40      2.23 o 
  -2  -4  11        4.61        5.14      0.76 o 
  -1  -4  11       17.90       14.48      1.92 o 
   0  -4  11        8.82        9.55      1.67 o 
   1  -4  11       61.92       64.93      3.99 o 
   2  -4  11       29.30       35.59      2.86 o 
   3  -4  11       13.30       11.47      1.05 o 
   4  -4  11       28.19       29.70      2.09 o 
  -5  -3  11        9.41       10.97      1.26 o 
  -4  -3  11       22.37       23.66      2.18 o 
  -3  -3  11       73.36       82.69      4.23 o 
  -2  -3  11      468.79      463.25      7.00 o 
  -1  -3  11       15.20       14.24      1.32 o 
   0  -3  11        1.22        0.75      0.84 o 
   1  -3  11       58.37       60.43      4.10 o 
   2  -3  11       64.47       69.64      4.24 o 
   3  -3  11       62.26       79.43      4.16 o 
   4  -3  11       35.74       37.18      1.80 o 
   5  -3  11       15.27       14.53      1.49 o 
  -5  -2  11        1.43        2.65      0.80 o 
  -4  -2  11       44.97       47.01      3.14 o 
  -3  -2  11      126.73      124.47      5.47 o 
  -2  -2  11       54.26       55.95      2.50 o 
  -1  -2  11        0.21        0.23      0.51 o 
   0  -2  11       20.93       24.28      1.77 o 
   1  -2  11       14.97       16.46      2.28 o 
   2  -2  11       36.92       39.93      3.39 o 
   3  -2  11       17.20       21.33      2.39 o 
   4  -2  11        5.40        5.87      1.13 o 
   5  -2  11        3.81        3.90      0.97 o 
   6  -2  11       28.24       27.03      1.82 o 
  -5  -1  11        1.53        1.46      0.72 o 
  -4  -1  11       27.88       30.04      2.59 o 
  -3  -1  11      120.40      124.90      5.62 o 
  -2  -1  11      212.40      210.51      7.52 o 
  -1  -1  11       16.94       17.09      1.69 o 
   0  -1  11        0.69        0.80      0.61 o 
   1  -1  11      155.25      153.03      6.57 o 
   2  -1  11        2.11        0.63      0.91 o 
   3  -1  11       34.56       43.34      3.49 o 
   4  -1  11        0.42        0.11      0.74 o 
   5  -1  11       17.30       17.36      1.68 o 
   6  -1  11       34.69       35.66      2.37 o 
  -5   0  11       20.19       21.60      1.76 o 
  -4   0  11      148.09      165.66      5.92 o 
  -3   0  11      108.15      107.29      5.24 o 
  -2   0  11        0.16       -0.61      0.61 o 
  -1   0  11        0.43        0.69      0.39 o 
   0   0  11       35.45       35.35      1.83 o 
   1   0  11       45.16       44.15      2.46 o 
   2   0  11      377.45      378.84     12.85 o 
   3   0  11        8.11        5.73      1.48 o 
   4   0  11        0.11        0.07      0.47 o 
   5   0  11       26.66       26.75      1.66 o 
   6   0  11       10.53       10.62      1.18 o 
  -5   1  11        1.78        1.01      0.47 o 
  -4   1  11       82.34       87.63      4.19 o 
  -3   1  11        7.98        8.18      1.59 o 
  -2   1  11       68.64       62.65      2.85 o 
  -1   1  11      274.21      292.53      4.96 o 
   0   1  11      360.64      367.97      5.80 o 
   1   1  11       60.47       61.67      2.44 o 
   2   1  11       65.93       69.57      3.08 o 
   3   1  11        0.58       -0.20      0.56 o 
   4   1  11       71.72       70.33      4.44 o 
   5   1  11       20.44       23.30      1.68 o 
   6   1  11       39.28       43.66      2.96 o 
   7   1  11       15.62       15.12      1.45 o 
  -4   2  11       43.87       46.58      2.90 o 
  -3   2  11       19.46       19.25      1.51 o 
  -2   2  11       24.16       22.26      1.77 o 
  -1   2  11      180.75      171.73      4.96 o 
   0   2  11       54.55       53.48      2.22 o 
   1   2  11      218.85      214.63      4.54 o 
   2   2  11       16.18       18.01      1.15 o 
   3   2  11       55.88       57.05      2.80 o 
   4   2  11       35.92       39.47      3.39 o 
   5   2  11        5.82        5.83      0.97 o 
   6   2  11       38.90       39.80      1.98 o 
   7   2  11        7.38        8.87      1.25 o 
  -4   3  11        3.79        3.37      0.52 o 
  -3   3  11       11.74       11.96      1.34 o 
  -2   3  11      102.51      103.69      3.72 o 
  -1   3  11       66.37       65.23      3.09 o 
   0   3  11       72.00       74.85      2.60 o 
   1   3  11       10.99       12.38      0.96 o 
   2   3  11        6.22        5.21      0.78 o 
   3   3  11       21.09       19.41      1.40 o 
   4   3  11        0.40        0.22      0.87 o 
   5   3  11        0.17        0.70      0.77 o 
   6   3  11       13.94       15.25      1.34 o 
   7   3  11        0.72       -0.34      0.68 o 
  -4   4  11        0.17        1.48      0.42 o 
  -3   4  11       52.52       49.79      2.26 o 
  -2   4  11       19.58       16.76      1.55 o 
  -1   4  11      125.56      125.33      4.24 o 
   0   4  11        2.90        2.39      0.77 o 
   1   4  11       44.79       44.21      1.77 o 
   2   4  11       83.31       76.14      2.36 o 
   3   4  11        9.59        9.59      1.04 o 
   4   4  11        8.15        6.27      1.08 o 
   5   4  11        0.09        0.17      0.81 o 
   6   4  11       31.90       30.29      2.60 o 
   7   4  11        0.03        0.66      0.76 o 
  -4   5  11       29.39       24.77      1.25 o 
  -3   5  11      116.97      120.72      3.32 o 
  -2   5  11        6.06        5.58      1.38 o 
  -1   5  11       23.49       25.21      1.93 o 
   0   5  11       56.63       52.63      2.82 o 
   1   5  11        1.20        0.27      0.51 o 
   2   5  11      144.88      140.34      3.20 o 
   3   5  11       20.52       18.57      1.20 o 
   4   5  11       84.14       84.44      5.24 o 
   5   5  11       17.51       18.01      2.36 o 
   6   5  11        4.01        5.19      1.26 o 
   7   5  11        1.33        1.35      0.46 o 
  -3   6  11       44.65       47.53      1.97 o 
  -2   6  11       16.33       18.81      1.44 o 
  -1   6  11       39.83       40.21      1.78 o 
   0   6  11        4.54        5.63      0.81 o 
   1   6  11      177.98      181.58      3.37 o 
   2   6  11       41.24       42.02      1.51 o 
   3   6  11       11.89       10.84      1.08 o 
   4   6  11        5.52        6.47      1.09 o 
   5   6  11       85.35       81.88      4.74 o 
   6   6  11       34.96       34.03      2.83 o 
   7   6  11        5.82        4.99      0.70 o 
  -3   7  11       31.00       28.57      3.04 o 
  -2   7  11        5.94        4.20      0.88 o 
  -1   7  11        1.86        0.53      0.50 o 
   0   7  11       22.40       24.35      1.45 o 
   1   7  11      114.02      120.08      3.21 o 
   2   7  11       13.46       14.17      1.03 o 
   3   7  11        0.10        0.53      0.44 o 
   4   7  11       40.65       39.69      1.87 o 
   5   7  11        6.89        5.54      1.05 o 
   6   7  11       16.29       17.16      2.01 o 
   7   7  11        1.74        1.29      0.58 o 
  -3   8  11       27.93       31.47      1.93 o 
  -2   8  11        3.05        3.79      0.96 o 
  -1   8  11       54.01       57.15      2.45 o 
   0   8  11       35.62       38.38      2.14 o 
   1   8  11       32.37       32.35      2.02 o 
   2   8  11        0.87        2.02      0.69 o 
   3   8  11       11.56        9.77      0.83 o 
   4   8  11       37.68       36.14      1.76 o 
   5   8  11       39.00       38.13      1.71 o 
   6   8  11        6.39        7.16      1.35 o 
   7   8  11        7.62        5.93      0.54 o 
  -2   9  11       55.22       58.42      2.79 o 
  -1   9  11        5.16        5.13      0.76 o 
   0   9  11       28.68       28.23      1.74 o 
   1   9  11       40.80       37.95      2.04 o 
   2   9  11        0.50        0.00      0.61 o 
   3   9  11       23.19       22.22      1.35 o 
   4   9  11        9.57        9.32      0.90 o 
   5   9  11        1.92        1.16      0.44 o 
   6   9  11        0.04       -0.61      0.61 o 
   7   9  11        1.84        3.20      0.61 o 
  -1  10  11       12.66       10.02      0.80 o 
   0  10  11        0.03       -0.07      0.40 o 
   1  10  11        3.82        4.52      0.72 o 
   2  10  11       17.33       16.19      1.35 o 
   3  10  11        4.91        5.87      0.69 o 
   4  10  11        2.16        2.62      0.59 o 
   5  10  11       24.70       24.10      1.48 o 
   6  10  11        5.78        6.80      1.10 o 
   1  11  11        5.25        4.36      0.64 o 
   2  11  11       84.59       87.99      2.84 o 
   3  11  11        7.92        6.60      1.27 o 
   4  11  11       15.43       17.00      0.92 o 
   5  11  11       16.72       15.69      1.04 o 
  -1  -5  12        0.22        1.95      0.73 o 
   0  -5  12        0.25        0.33      0.51 o 
   1  -5  12        5.10        5.18      0.90 o 
  -3  -4  12       21.37       21.52      1.58 o 
  -2  -4  12        1.28        1.94      0.39 o 
  -1  -4  12        5.84        3.53      0.94 o 
   0  -4  12        8.31        7.38      1.31 o 
   1  -4  12        0.08       -0.03      0.62 o 
   2  -4  12        0.25        0.23      0.50 o 
   3  -4  12        8.28        6.18      0.86 o 
  -4  -3  12        1.62        0.40      0.44 o 
  -3  -3  12        7.46        5.98      1.02 o 
  -2  -3  12      104.15       96.17      3.31 o 
  -1  -3  12       38.78       37.08      1.81 o 
   0  -3  12       23.83       26.46      2.43 o 
   1  -3  12        5.59        3.65      1.17 o 
   2  -3  12       29.73       33.32      2.68 o 
   3  -3  12      126.15      122.55      6.19 o 
   4  -3  12        0.61        0.02      0.45 o 
  -4  -2  12        3.13        1.77      0.70 o 
  -3  -2  12       29.00       32.15      2.46 o 
  -2  -2  12       30.32       31.51      2.55 o 
  -1  -2  12        3.33        4.27      0.76 o 
   0  -2  12        1.59        0.28      1.21 o 
   1  -2  12        0.04        0.55      0.81 o 
   2  -2  12       79.81       84.79      4.52 o 
   3  -2  12        3.62        6.75      1.39 o 
   4  -2  12       32.08       34.43      2.26 o 
   5  -2  12        2.72        2.02      0.62 o 
  -4  -1  12        5.11        3.89      0.88 o 
  -3  -1  12       32.04       31.41      2.57 o 
  -2  -1  12      160.49      159.36      5.99 o 
  -1  -1  12        3.55        3.40      0.69 o 
   0  -1  12        0.00       -0.17      0.71 o 
   1  -1  12        1.08        0.98      0.54 o 
   2  -1  12      100.81      105.58      5.25 o 
   3  -1  12        0.89        1.39      0.85 o 
   4  -1  12        1.76        1.21      0.75 o 
   5  -1  12       48.14       50.85      2.90 o 
  -4   0  12       12.92       13.31      1.49 o 
  -3   0  12       32.85       37.33      2.81 o 
  -2   0  12      295.59      289.28      8.33 o 
  -1   0  12       25.11       26.50      1.75 o 
   0   0  12       12.95       13.33      1.34 o 
   1   0  12       27.22       27.60      1.89 o 
   2   0  12       28.35       26.76      1.77 o 
   3   0  12        0.95        0.84      0.79 o 
   4   0  12        4.26        3.91      1.15 o 
   5   0  12       66.92       64.88      3.15 o 
   6   0  12        1.38        0.78      0.44 o 
  -4   1  12        1.55        1.70      0.68 o 
  -3   1  12       38.09       38.81      2.87 o 
  -2   1  12        1.42        1.56      0.56 o 
  -1   1  12        1.05        0.35      0.51 o 
   0   1  12       29.01       29.47      1.64 o 
   1   1  12       64.99       64.65      2.92 o 
   2   1  12      108.22      109.03      3.70 o 
   3   1  12        9.44        9.52      1.78 o 
   4   1  12        4.73        4.52      0.74 o 
   5   1  12        8.46       10.77      1.07 o 
   6   1  12        1.19        1.03      1.03 o 
  -4   2  12        8.98        7.57      1.02 o 
  -3   2  12        7.06        8.59      1.36 o 
  -2   2  12        3.55        4.40      0.90 o 
  -1   2  12      229.51      229.71      6.97 o 
   0   2  12        0.37        0.11      0.46 o 
   1   2  12        7.13        7.60      0.92 o 
   2   2  12        2.20        2.43      0.70 o 
   3   2  12        0.54        0.11      0.43 o 
   4   2  12       31.18       36.19      3.10 o 
   5   2  12        1.23        0.78      0.48 o 
   6   2  12       12.35       12.52      0.97 o 
  -3   3  12       33.69       35.13      2.27 o 
  -2   3  12       20.18       17.57      1.46 o 
  -1   3  12      100.86      101.50      3.65 o 
   0   3  12        6.74        4.60      0.73 o 
   1   3  12       23.10       21.80      1.47 o 
   2   3  12       21.10       23.48      1.28 o 
   3   3  12       48.23       48.77      2.57 o 
   4   3  12        0.12       -0.17      0.84 o 
   5   3  12        1.43        1.20      0.78 o 
   6   3  12        0.12        0.96      0.46 o 
   7   3  12       12.53       14.33      1.32 o 
  -3   4  12       20.27       17.99      1.16 o 
  -2   4  12        8.11        8.79      1.05 o 
  -1   4  12        3.61        3.26      0.75 o 
   0   4  12      192.88      195.30      4.79 o 
   1   4  12       33.29       36.45      1.57 o 
   2   4  12       29.73       29.80      1.45 o 
   3   4  12       97.90       96.81      3.61 o 
   4   4  12        9.00        7.55      1.53 o 
   5   4  12        0.22       -0.47      0.71 o 
   6   4  12        6.60        6.63      0.85 o 
   7   4  12       10.67       11.33      1.29 o 
  -3   5  12       70.78       68.00      3.15 o 
  -2   5  12       39.52       41.90      2.02 o 
  -1   5  12       20.31       21.50      1.28 o 
   0   5  12        1.84        1.71      0.59 o 
   1   5  12       32.64       36.12      1.54 o 
   2   5  12        3.55        2.58      0.51 o 
   3   5  12       55.59       55.17      2.23 o 
   4   5  12        0.28        1.16      0.78 o 
   5   5  12       10.74        9.15      1.60 o 
   6   5  12       19.75       18.10      1.86 o 
   7   5  12       21.85       24.06      1.87 o 
  -3   6  12       68.72       73.43      3.01 o 
  -2   6  12       84.21       90.07      4.17 o 
  -1   6  12       23.57       22.61      1.59 o 
   0   6  12        1.23        1.02      0.67 o 
   1   6  12      198.34      209.32      3.54 o 
   2   6  12       14.69       14.30      1.15 o 
   3   6  12        4.19        3.06      0.59 o 
   4   6  12       17.53       14.77      1.46 o 
   5   6  12       17.68       17.21      2.10 o 
   6   6  12       15.86       17.36      1.84 o 
   7   6  12       14.64       14.57      1.44 o 
  -2   7  12       34.29       34.55      2.41 o 
  -1   7  12       14.93       11.98      1.72 o 
   0   7  12        0.30        0.39      0.81 o 
   1   7  12       29.46       27.64      1.91 o 
   2   7  12       49.51       46.20      1.93 o 
   3   7  12       49.35       50.62      2.03 o 
   4   7  12       74.26       69.69      2.94 o 
   5   7  12        0.90        0.23      0.65 o 
   6   7  12        2.42        2.03      0.77 o 
   7   7  12        5.46        6.30      0.91 o 
  -2   8  12        9.06        7.45      1.01 o 
  -1   8  12        0.08       -0.31      0.32 o 
   0   8  12        3.01        3.74      1.04 o 
   1   8  12       14.73       17.96      1.12 o 
   2   8  12       42.77       43.59      1.47 o 
   3   8  12        9.11       10.08      0.75 o 
   4   8  12        4.75        4.93      0.65 o 
   5   8  12        9.52       10.62      1.54 o 
   6   8  12       32.81       29.24      2.18 o 
  -1   9  12        6.93        8.67      1.37 o 
   0   9  12       53.20       53.54      1.60 o 
   1   9  12      113.96      119.40      2.57 o 
   2   9  12       11.89       11.92      0.86 o 
   3   9  12        3.53        3.35      0.52 o 
   4   9  12        9.24       10.47      1.18 o 
   5   9  12        0.41        0.91      0.68 o 
   6   9  12        2.88        2.03      0.67 o 
   1  10  12       18.73       17.72      1.09 o 
   2  10  12        9.51        8.50      0.84 o 
   3  10  12        1.44        2.25      0.40 o 
   4  10  12        1.45        1.08      0.31 o 
   5  10  12        3.77        3.88      0.81 o 
   0  -4  13        6.93        9.23      1.09 o 
   1  -4  13       29.60       28.47      1.85 o 
  -1  -3  13       37.01       30.58      1.92 o 
   0  -3  13       41.78       41.28      2.53 o 
   1  -3  13       56.65       58.59      3.02 o 
   2  -3  13        4.83        4.88      0.90 o 
  -3  -2  13        5.65        4.07      0.72 o 
  -2  -2  13        9.93       11.49      1.26 o 
  -1  -2  13       29.00       33.08      1.52 o 
   0  -2  13       89.23       92.05      4.00 o 
   1  -2  13       10.67       11.52      1.53 o 
   2  -2  13        2.39        1.28      0.71 o 
   3  -2  13       16.83       15.77      1.54 o 
  -3  -1  13        2.41        1.34      0.61 o 
  -2  -1  13       22.53       23.35      1.96 o 
  -1  -1  13       54.42       50.65      2.00 o 
   0  -1  13       11.72       10.60      1.01 o 
   1  -1  13        0.34        0.31      0.67 o 
   2  -1  13       17.77       21.93      2.19 o 
   3  -1  13       47.18       49.73      2.99 o 
   4  -1  13        8.89       10.23      1.14 o 
  -3   0  13        0.20       -0.30      0.47 o 
  -2   0  13        3.92        3.25      0.93 o 
  -1   0  13       21.27       23.25      2.21 o 
   0   0  13      128.99      124.41      3.47 o 
   1   0  13        4.89        3.63      1.50 o 
   2   0  13       39.85       42.16      3.09 o 
   3   0  13       53.53       55.47      3.36 o 
   4   0  13        0.33        0.92      0.60 o 
   5   0  13        5.11        4.28      0.89 o 
  -3   1  13       36.26       42.59      2.47 o 
  -2   1  13       96.73      106.97      4.49 o 
  -1   1  13       21.80       21.14      2.20 o 
   0   1  13       13.54       14.77      1.28 o 
   1   1  13        2.04        1.52      0.63 o 
   2   1  13       39.91       40.45      2.03 o 
   3   1  13       26.32       31.60      2.70 o 
   4   1  13        2.80        1.78      0.82 o 
   5   1  13        2.34        1.64      0.63 o 
  -3   2  13        3.80        5.43      0.98 o 
  -2   2  13       14.66       15.21      1.13 o 
  -1   2  13       41.85       44.26      2.16 o 
   0   2  13       51.21       56.54      2.01 o 
   1   2  13      106.72      112.74      3.58 o 
   2   2  13      123.22      132.70      3.85 o 
   3   2  13       10.24       11.44      1.70 o 
   4   2  13       10.64        9.07      0.95 o 
   5   2  13       20.99       22.15      1.80 o 
  -3   3  13       17.50       18.10      1.44 o 
  -2   3  13        0.08       -0.14      0.39 o 
  -1   3  13        0.04        0.12      0.50 o 
   0   3  13       25.57       22.97      1.69 o 
   1   3  13        0.80        0.78      0.49 o 
   2   3  13       33.85       34.27      2.03 o 
   3   3  13        8.47        9.82      1.65 o 
   4   3  13        3.24        4.89      1.23 o 
   5   3  13        2.93        2.60      0.52 o 
  -2   4  13        6.58        6.13      0.75 o 
  -1   4  13        4.40        4.07      0.73 o 
   0   4  13      114.53      104.79      3.52 o 
   1   4  13       98.25      103.59      2.81 o 
   2   4  13        1.75        2.03      0.50 o 
   3   4  13       83.20       88.24      4.57 o 
   4   4  13       41.89       46.97      3.25 o 
   5   4  13       26.50       27.75      1.56 o 
   6   4  13        0.07        0.07      0.27 o 
  -2   5  13        0.09       -0.24      0.30 o 
  -1   5  13       32.58       33.56      1.79 o 
   0   5  13        6.13        6.39      0.96 o 
   1   5  13      107.50      111.02      2.38 o 
   2   5  13        0.01        0.16      0.38 o 
   3   5  13       89.30       90.40      3.12 o 
   4   5  13        8.32       13.93      1.87 o 
   5   5  13       19.94       23.95      2.16 o 
   6   5  13        2.19        2.04      0.43 o 
  -2   6  13       24.12       23.68      1.72 o 
  -1   6  13       38.79       41.75      2.75 o 
   0   6  13       41.92       42.01      1.60 o 
   1   6  13        0.92        0.79      0.53 o 
   2   6  13       12.32       13.01      0.98 o 
   3   6  13       26.48       25.81      1.67 o 
   4   6  13       24.51       26.87      2.40 o 
   5   6  13        1.49        1.64      0.74 o 
   6   6  13       10.36        7.17      1.02 o 
  -1   7  13       38.91       43.04      2.51 o 
   0   7  13       48.69       52.06      2.05 o 
   1   7  13        0.03        0.09      0.42 o 
   2   7  13        0.07        0.33      0.37 o 
   3   7  13       42.55       47.23      2.14 o 
   4   7  13        6.79        6.58      1.21 o 
   5   7  13        8.72        4.11      0.97 o 
   6   7  13        0.60        0.38      0.59 o 
   0   8  13       29.44       25.82      1.32 o 
   1   8  13        0.53        0.31      0.74 o 
   2   8  13       11.77       12.03      1.02 o 
   3   8  13       29.62       28.65      1.56 o 
   4   8  13        0.94        0.67      0.58 o 
   5   8  13        5.10        3.42      0.81 o 
   1   9  13       25.11       25.50      1.79 o 
   2   9  13       18.57       19.32      1.71 o 
   3   9  13       29.56       28.66      2.08 o 
   4   9  13        0.02        0.31      0.47 o 
   0  -1  14       10.57       11.81      1.16 o 
   1  -1  14       46.87       50.95      2.60 o 
   2  -1  14       36.95       38.25      2.27 o 
  -1   0  14       71.13       77.79      3.10 o 
   0   0  14       49.69       46.82      1.69 o 
   1   0  14       63.68       62.28      3.02 o 
   2   0  14        6.52        4.78      0.94 o 
   3   0  14       18.95       15.87      1.49 o 
  -2   1  14        0.11       -0.08      0.44 o 
  -1   1  14      103.40       94.36      3.69 o 
   0   1  14       25.43       23.20      2.14 o 
   1   1  14       44.65       42.55      1.77 o 
   2   1  14        7.85        8.72      1.28 o 
   3   1  14       26.66       28.44      2.11 o 
   4   1  14       73.43       67.52      2.85 o 
  -2   2  14        1.91        1.06      0.48 o 
  -1   2  14        2.74        5.13      0.95 o 
   0   2  14       42.04       39.14      2.58 o 
   1   2  14        9.82        7.98      0.84 o 
   2   2  14       57.26       61.16      3.28 o 
   3   2  14       27.03       28.54      2.21 o 
   4   2  14        9.31       10.34      1.21 o 
  -1   3  14        2.04        2.58      0.75 o 
   0   3  14        2.59        3.03      0.88 o 
   1   3  14       14.97       13.95      1.06 o 
   2   3  14       72.11       75.64      3.62 o 
   3   3  14       59.31       61.80      3.29 o 
   4   3  14        5.08        2.94      0.74 o 
  -1   4  14       27.57       32.22      1.47 o 
   0   4  14        1.17        1.22      0.51 o 
   1   4  14       40.61       33.89      1.97 o 
   2   4  14        1.07        1.71      0.67 o 
   3   4  14        3.87        4.81      1.04 o 
   4   4  14        2.03        1.33      0.63 o 
   5   4  14       12.74       11.38      1.15 o 
  -1   5  14       10.64       11.65      1.19 o 
   0   5  14        7.93        7.51      0.81 o 
   2   5  14       70.41       67.00      3.13 o 
   3   5  14        5.60        4.69      0.98 o 
   4   5  14       20.21       19.07      1.72 o 
   5   5  14       26.51       24.64      1.70 o 
   0   6  14        7.58        7.63      1.07 o 
   1   6  14        3.36        3.42      0.81 o 
   2   6  14        0.05       -0.48      0.48 o 
   3   6  14       29.46       28.17      2.00 o 
   4   6  14       24.37       24.39      1.87 o 
   1   7  14       30.27       30.68      2.02 o 
   2   7  14       12.34       11.62      1.20 o 
   3   7  14       47.82       43.15      2.23 o 
   4   7  14       29.24       29.13      1.88 o 
                                                 
